# Supplementary material for: Transcriptomics reveals specific molecular mechanisms underlying transgenerational immunity in Manduca sexta
Source: Ecol Evol. 2020 Sep 17;10(20):11251–61. doi: 10.1002/ece3.6764 (PMC7593158; doi:10.1002/ece3.6764)
Supplement: Supplementary file 1 — Appendix S1 [file ECE3-10-11251-s001.csv]

	Gene	L2FC_DeadEM	L2FC_LiveEM	L2FC_DeadOV	L2FC_LiveOV	L2FC_DeadFB	L2FC_LiveFB	Symbol	GeneName	PathDesc	Category	evalue	pident
1	Msex2.00104	-1.28821300546036	NA	NA	NA	NA	NA	POU6F	POU domain transcription factor, class 6	None	None	4.35e-73	62.903
2	Msex2.00174	1.15993610544512	NA	NA	NA	NA	NA	FUCA	alpha-L-fucosidase	Other glycan degradation	Glycan biosynthesis and metabolism	2.82e-161	50.106
3	Msex2.00184	1.27556628881727	NA	NA	NA	NA	NA	E1.13.12.7	photinus-luciferin 4-monooxygenase (ATP-hydrolysing)	None	None	2.56e-91	38.386
4	Msex2.00222	0.721554760736786	NA	NA	NA	NA	NA	TRAM1	translocating chain-associated membrane protein 1	Protein processing in endoplasmic reticulum	Folding, sorting and degradation	4.14e-65	43.214
5	Msex2.00312	-0.936538530490943	NA	NA	NA	NA	NA	MET18	DNA repair/transcription protein MET18/MMS19	None	None	4.44e-53	34.066
6	Msex2.00348	-1.21460817829333	NA	NA	NA	NA	NA	CHRM3	muscarinic acetylcholine receptor M3	Salivary secretion	Digestive system	1.67e-129	62.698
7	Msex2.00348	-1.21460817829333	NA	NA	NA	NA	NA	CHRM3	muscarinic acetylcholine receptor M3	Cholinergic synapse	Nervous system	1.67e-129	62.698
8	Msex2.00348	-1.21460817829333	NA	NA	NA	NA	NA	CHRM3	muscarinic acetylcholine receptor M3	Calcium signaling pathway	Signal transduction	1.67e-129	62.698
9	Msex2.00348	-1.21460817829333	NA	NA	NA	NA	NA	CHRM3	muscarinic acetylcholine receptor M3	Pancreatic secretion	Digestive system	1.67e-129	62.698
10	Msex2.00348	-1.21460817829333	NA	NA	NA	NA	NA	CHRM3	muscarinic acetylcholine receptor M3	Insulin secretion	Endocrine system	1.67e-129	62.698
11	Msex2.00348	-1.21460817829333	NA	NA	NA	NA	NA	CHRM3	muscarinic acetylcholine receptor M3	Taste transduction	Sensory system	1.67e-129	62.698
12	Msex2.00348	-1.21460817829333	NA	NA	NA	NA	NA	CHRM3	muscarinic acetylcholine receptor M3	Regulation of actin cytoskeleton	Cell motility	1.67e-129	62.698
13	Msex2.00348	-1.21460817829333	NA	NA	NA	NA	NA	CHRM3	muscarinic acetylcholine receptor M3	Neuroactive ligand-receptor interaction	Signaling molecules and interaction	1.67e-129	62.698
14	Msex2.00348	-1.21460817829333	NA	NA	NA	NA	NA	CHRM3	muscarinic acetylcholine receptor M3	Gastric acid secretion	Digestive system	1.67e-129	62.698
15	Msex2.00349	1.18369276897433	NA	NA	NA	NA	NA	ACHE	acetylcholinesterase	Cholinergic synapse	Nervous system	1.19e-68	33.832
16	Msex2.00349	1.18369276897433	NA	NA	NA	NA	NA	ACHE	acetylcholinesterase	Glycerophospholipid metabolism	Lipid metabolism	1.19e-68	33.832
17	Msex2.00352	0.481382878926243	NA	NA	NA	NA	NA	RP-L26e	large subunit ribosomal protein L26e	Ribosome	Translation	2.42e-58	75.912
18	Msex2.00419	NA	NA	NA	NA	NA	3.43606569295193	BCL11A	B-cell lymphoma/leukemia 11A	None	None	1.18e-41	85.057
19	Msex2.00454	-1.47704040739127	NA	NA	NA	NA	3.79029758171105	IFI30	interferon, gamma-inducible protein 30	Antigen processing and presentation	Immune system	5.74e-25	31.443
20	Msex2.00562	0.855601678429457	NA	NA	NA	NA	NA	TRET1	facilitated trehalose transporter	None	None	5.05e-28	24.6
21	Msex2.00573	0.593047802660149	NA	NA	NA	NA	NA	PXDN	peroxidase	None	None	9.34e-113	34.615
22	Msex2.00580	1.63506814995856	NA	NA	NA	NA	NA	SLC46A3	MFS transporter, PCFT/HCP family, solute carrier family 46, member 3	None	None	2.88e-12	23.488
23	Msex2.00582	0.761914283161598	NA	NA	NA	NA	NA	MAPT	microtubule-associated protein tau	Alzheimer disease	Neurodegenerative disease	5.2e-28	41.667
24	Msex2.00582	0.761914283161598	NA	NA	NA	NA	NA	MAPT	microtubule-associated protein tau	MAPK signaling pathway	Signal transduction	5.2e-28	41.667
25	Msex2.00684	0.684131991855692	NA	NA	NA	NA	NA	GPD1	glycerol-3-phosphate dehydrogenase (NAD+)	MAPK signaling pathway - yeast	Signal transduction	0	79.539
26	Msex2.00684	0.684131991855692	NA	NA	NA	NA	NA	GPD1	glycerol-3-phosphate dehydrogenase (NAD+)	Glycerophospholipid metabolism	Lipid metabolism	0	79.539
27	Msex2.00684	0.684131991855692	NA	NA	NA	NA	NA	GPD1	glycerol-3-phosphate dehydrogenase (NAD+)	Biosynthesis of secondary metabolites	Global and overview maps	0	79.539
28	Msex2.00753	0.756789854500927	NA	NA	NA	NA	NA	PLIN2	perilipin-2	PPAR signaling pathway	Endocrine system	1.01e-10	30.097
29	Msex2.00863	0.593877009782502	NA	NA	NA	NA	NA	PSMC3	26S proteasome regulatory subunit T5	Epstein-Barr virus infection	Infectious disease: viral	4.58e-97	84.831
30	Msex2.00863	0.593877009782502	NA	NA	NA	NA	NA	PSMC3	26S proteasome regulatory subunit T5	Proteasome	Folding, sorting and degradation	4.58e-97	84.831
31	Msex2.00864	1.63776384285834	0.821296182791454	NA	NA	NA	NA	K14165	atypical dual specificity phosphatase	None	None	1.66e-89	66.321
32	Msex2.00912	-1.22169727780325	NA	NA	NA	NA	NA	CES1	carboxylesterase 1	Drug metabolism - other enzymes	Xenobiotics biodegradation and metabolism	8.45e-47	28.185
33	Msex2.00935	NA	NA	NA	NA	NA	-1.91155810604409	SDR16C5	all-trans-retinol dehydrogenase (NAD+)	Retinol metabolism	Metabolism of cofactors and vitamins	4.88e-64	37.545
34	Msex2.00983	1.15722102139063	NA	NA	NA	NA	NA	E1.14.11.1	gamma-butyrobetaine dioxygenase	Metabolic pathways	Global and overview maps	2.37e-73	35.695
35	Msex2.00983	1.15722102139063	NA	NA	NA	NA	NA	E1.14.11.1	gamma-butyrobetaine dioxygenase	Lysine degradation	Amino acid metabolism	2.37e-73	35.695
36	Msex2.00999	1.06641445492497	NA	NA	NA	NA	NA	CD63	CD63 antigen	Proteoglycans in cancer	Cancer: overview	2.5e-18	34.483
37	Msex2.00999	1.06641445492497	NA	NA	NA	NA	NA	CD63	CD63 antigen	Lysosome	Transport and catabolism	2.5e-18	34.483
38	Msex2.01004	0.689863118036989	0.622430239972791	NA	NA	NA	NA	XBP1	X box-binding protein 1	Protein processing in endoplasmic reticulum	Folding, sorting and degradation	3.81e-14	43.396
39	Msex2.01004	0.689863118036989	0.622430239972791	NA	NA	NA	NA	XBP1	X box-binding protein 1	Non-alcoholic fatty liver disease (NAFLD)	Endocrine and metabolic disease	3.81e-14	43.396
40	Msex2.01004	0.689863118036989	0.622430239972791	NA	NA	NA	NA	XBP1	X box-binding protein 1	Spinocerebellar ataxia	Neurodegenerative disease	3.81e-14	43.396
41	Msex2.01011	NA	NA	NA	NA	NA	3.30669718883801	CD63	CD63 antigen	Proteoglycans in cancer	Cancer: overview	1.17e-15	28.804
42	Msex2.01011	NA	NA	NA	NA	NA	3.30669718883801	CD63	CD63 antigen	Lysosome	Transport and catabolism	1.17e-15	28.804
43	Msex2.01013	NA	NA	NA	NA	NA	3.76877093866182	TSPAN15	tetraspanin-15	None	None	6.94e-09	23.704
44	Msex2.01019	NA	NA	NA	NA	NA	2.70458151248156	WHT	ATP-binding cassette, subfamily G (WHITE), eye pigment precursor transporter	None	None	0	59.938
45	Msex2.01023	NA	NA	NA	NA	NA	5.1695974732421	SLC5A8_12	solute carrier family 5 (sodium-coupled monocarboxylate transporter), member 8/12	None	None	2.63e-45	31.282
46	Msex2.01055	1.13195819575373	NA	NA	NA	NA	NA	PREX2	phosphatidylinositol 3,4,5-trisphosphate-dependent Rac exchanger 2 protein	None	None	2.95e-07	38.356
47	Msex2.01100	0.619017006298451	NA	NA	NA	NA	NA	RP-L38e	large subunit ribosomal protein L38e	Ribosome	Translation	9.25e-43	100
48	Msex2.01102	NA	NA	NA	NA	NA	4.36432837463893	MRC	mannose receptor, C type	Tuberculosis	Infectious disease: bacterial	5.24e-07	23.188
49	Msex2.01102	NA	NA	NA	NA	NA	4.36432837463893	MRC	mannose receptor, C type	Phagosome	Transport and catabolism	5.24e-07	23.188
50	Msex2.01145	1.17833166227497	NA	NA	NA	NA	NA	SLC17A5	MFS transporter, ACS family, solute carrier family 17 (sodium-dependent inorganic phosphate cotransporter), member 5	Lysosome	Transport and catabolism	7.9e-106	37.938
51	Msex2.01159	NA	NA	NA	NA	NA	4.56990626278029	SLC17A5	MFS transporter, ACS family, solute carrier family 17 (sodium-dependent inorganic phosphate cotransporter), member 5	Lysosome	Transport and catabolism	9.88e-106	37.527
52	Msex2.01173	0.990126710868857	NA	NA	NA	NA	NA	TBCEL	tubulin-specific chaperone cofactor E-like protein	None	None	4.01e-59	36.235
53	Msex2.01191	1.22646224310144	0.960832356976184	NA	NA	NA	NA	K07497	putative transposase	None	None	3.14e-103	30.104
54	Msex2.01200	0.858852545472249	NA	NA	NA	NA	NA	SORT1	sortilin	Cholesterol metabolism	Digestive system	2.77e-07	20.681
55	Msex2.01200	0.858852545472249	NA	NA	NA	NA	NA	SORT1	sortilin	Neurotrophin signaling pathway	Nervous system	2.77e-07	20.681
56	Msex2.01200	0.858852545472249	NA	NA	NA	NA	NA	SORT1	sortilin	Lysosome	Transport and catabolism	2.77e-07	20.681
57	Msex2.01201	0.657412213199875	NA	NA	NA	NA	NA	LRP4	low-density lipoprotein receptor-related protein 4	None	None	3.36e-51	35.345
58	Msex2.01215	0.964116111398786	0.665262717206305	NA	NA	NA	NA	SLC3A1	solute carrier family 3 (neutral and basic amino acid transporter), member 1	Protein digestion and absorption	Digestive system	4.88e-29	27.305
59	Msex2.01235	1.26102449876222	NA	NA	NA	NA	NA	SLC7A9	solute carrier family 7 (L-type amino acid transporter), member 9	Protein digestion and absorption	Digestive system	1.66e-132	41.7
60	Msex2.01295	0.733474399191642	NA	NA	NA	NA	NA	SPG11	spatacsin	None	None	2.7e-17	19.769
61	Msex2.01332	1.29263001235957	NA	NA	NA	NA	NA	SLC32A	solute carrier family 32 (vesicular inhibitory amino acid transporter)	GABAergic synapse	Nervous system	3.04e-16	22.927
62	Msex2.01332	1.29263001235957	NA	NA	NA	NA	NA	SLC32A	solute carrier family 32 (vesicular inhibitory amino acid transporter)	Retrograde endocannabinoid signaling	Nervous system	3.04e-16	22.927
63	Msex2.01332	1.29263001235957	NA	NA	NA	NA	NA	SLC32A	solute carrier family 32 (vesicular inhibitory amino acid transporter)	Nicotine addiction	Substance dependence	3.04e-16	22.927
64	Msex2.01332	1.29263001235957	NA	NA	NA	NA	NA	SLC32A	solute carrier family 32 (vesicular inhibitory amino acid transporter)	Morphine addiction	Substance dependence	3.04e-16	22.927
65	Msex2.01332	1.29263001235957	NA	NA	NA	NA	NA	SLC32A	solute carrier family 32 (vesicular inhibitory amino acid transporter)	Synaptic vesicle cycle	Nervous system	3.04e-16	22.927
66	Msex2.01494	0.778203524456548	NA	NA	NA	NA	NA	INAD	inactivation no afterpotential D protein	Phototransduction - fly	Sensory system	3.61e-57	49.035
67	Msex2.01518	0.997478354706711	0.693643097137665	NA	NA	NA	NA	REEP5_6	receptor expression-enhancing protein 5/6	None	None	9.02e-56	45.745
68	Msex2.01519	0.659117789666715	NA	NA	NA	NA	NA	RP-S16	small subunit ribosomal protein S16	Ribosome	Translation	2.3e-48	65.812
69	Msex2.01536	1.12909825116596	NA	NA	NA	NA	NA	MIF	phenylpyruvate tautomerase	Phenylalanine metabolism	Amino acid metabolism	5.96e-31	42.105
70	Msex2.01536	1.12909825116596	NA	NA	NA	NA	NA	MIF	phenylpyruvate tautomerase	Tyrosine metabolism	Amino acid metabolism	5.96e-31	42.105
71	Msex2.01536	1.12909825116596	NA	NA	NA	NA	NA	MIF	phenylpyruvate tautomerase	Metabolic pathways	Global and overview maps	5.96e-31	42.105
72	Msex2.01579	1.29590446212833	1.07500362002075	NA	NA	NA	NA	SLC26A5	solute carrier family 26, member 5	None	None	5.73e-117	34.388
73	Msex2.01607	0.571692471496363	NA	NA	NA	NA	NA	CORO1B_1C_6	coronin-1B/1C/6	None	None	0	64.885
74	Msex2.01632	2.18759385274064	NA	NA	NA	NA	NA	fabG	3-oxoacyl-[acyl-carrier protein] reductase	Biosynthesis of antibiotics	Global and overview maps	6.99e-36	35.968
75	Msex2.01632	2.18759385274064	NA	NA	NA	NA	NA	fabG	3-oxoacyl-[acyl-carrier protein] reductase	Biotin metabolism	Metabolism of cofactors and vitamins	6.99e-36	35.968
76	Msex2.01632	2.18759385274064	NA	NA	NA	NA	NA	fabG	3-oxoacyl-[acyl-carrier protein] reductase	Biosynthesis of secondary metabolites	Global and overview maps	6.99e-36	35.968
77	Msex2.01632	2.18759385274064	NA	NA	NA	NA	NA	fabG	3-oxoacyl-[acyl-carrier protein] reductase	Fatty acid biosynthesis	Lipid metabolism	6.99e-36	35.968
78	Msex2.01632	2.18759385274064	NA	NA	NA	NA	NA	fabG	3-oxoacyl-[acyl-carrier protein] reductase	Prodigiosin biosynthesis	Biosynthesis of other secondary metabolites	6.99e-36	35.968
79	Msex2.01632	2.18759385274064	NA	NA	NA	NA	NA	fabG	3-oxoacyl-[acyl-carrier protein] reductase	Metabolic pathways	Global and overview maps	6.99e-36	35.968
80	Msex2.01632	2.18759385274064	NA	NA	NA	NA	NA	fabG	3-oxoacyl-[acyl-carrier protein] reductase	Fatty acid metabolism	Global and overview maps	6.99e-36	35.968
81	Msex2.01668	1.20025601095416	NA	NA	NA	NA	NA	HACL1	2-hydroxyacyl-CoA lyase 1	Peroxisome	Transport and catabolism	0	53.147
82	Msex2.01699	0.803473348862776	NA	NA	NA	NA	NA	PRKG1	cGMP-dependent protein kinase 1	Salivary secretion	Digestive system	0	75.828
83	Msex2.01699	0.803473348862776	NA	NA	NA	NA	NA	PRKG1	cGMP-dependent protein kinase 1	Long-term depression	Nervous system	0	75.828
84	Msex2.01699	0.803473348862776	NA	NA	NA	NA	NA	PRKG1	cGMP-dependent protein kinase 1	Vascular smooth muscle contraction	Circulatory system	0	75.828
85	Msex2.01699	0.803473348862776	NA	NA	NA	NA	NA	PRKG1	cGMP-dependent protein kinase 1	Gap junction	Cellular community - eukaryotes	0	75.828
86	Msex2.01699	0.803473348862776	NA	NA	NA	NA	NA	PRKG1	cGMP-dependent protein kinase 1	Platelet activation	Immune system	0	75.828
87	Msex2.01699	0.803473348862776	NA	NA	NA	NA	NA	PRKG1	cGMP-dependent protein kinase 1	cGMP-PKG signaling pathway	Signal transduction	0	75.828
88	Msex2.01699	0.803473348862776	NA	NA	NA	NA	NA	PRKG1	cGMP-dependent protein kinase 1	Circadian entrainment	Environmental adaptation	0	75.828
89	Msex2.01699	0.803473348862776	NA	NA	NA	NA	NA	PRKG1	cGMP-dependent protein kinase 1	Olfactory transduction	Sensory system	0	75.828
90	Msex2.01699	0.803473348862776	NA	NA	NA	NA	NA	PRKG1	cGMP-dependent protein kinase 1	Regulation of lipolysis in adipocytes	Endocrine system	0	75.828
91	Msex2.01699	0.803473348862776	NA	NA	NA	NA	NA	PRKG1	cGMP-dependent protein kinase 1	Thermogenesis	Environmental adaptation	0	75.828
92	Msex2.01700	0.996668861230834	NA	NA	NA	NA	NA	PRKG1	cGMP-dependent protein kinase 1	cGMP-PKG signaling pathway	Signal transduction	0	76.481
93	Msex2.01700	0.996668861230834	NA	NA	NA	NA	NA	PRKG1	cGMP-dependent protein kinase 1	Thermogenesis	Environmental adaptation	0	76.481
94	Msex2.01700	0.996668861230834	NA	NA	NA	NA	NA	PRKG1	cGMP-dependent protein kinase 1	Platelet activation	Immune system	0	76.481
95	Msex2.01700	0.996668861230834	NA	NA	NA	NA	NA	PRKG1	cGMP-dependent protein kinase 1	Gap junction	Cellular community - eukaryotes	0	76.481
96	Msex2.01700	0.996668861230834	NA	NA	NA	NA	NA	PRKG1	cGMP-dependent protein kinase 1	Regulation of lipolysis in adipocytes	Endocrine system	0	76.481
97	Msex2.01700	0.996668861230834	NA	NA	NA	NA	NA	PRKG1	cGMP-dependent protein kinase 1	Olfactory transduction	Sensory system	0	76.481
98	Msex2.01700	0.996668861230834	NA	NA	NA	NA	NA	PRKG1	cGMP-dependent protein kinase 1	Salivary secretion	Digestive system	0	76.481
99	Msex2.01700	0.996668861230834	NA	NA	NA	NA	NA	PRKG1	cGMP-dependent protein kinase 1	Circadian entrainment	Environmental adaptation	0	76.481
100	Msex2.01700	0.996668861230834	NA	NA	NA	NA	NA	PRKG1	cGMP-dependent protein kinase 1	Vascular smooth muscle contraction	Circulatory system	0	76.481
101	Msex2.01700	0.996668861230834	NA	NA	NA	NA	NA	PRKG1	cGMP-dependent protein kinase 1	Long-term depression	Nervous system	0	76.481
102	Msex2.01721	NA	NA	NA	NA	NA	-5.23875151147404	CTSB	cathepsin B	Apoptosis	Cell growth and death	5.75e-60	41.096
103	Msex2.01721	NA	NA	NA	NA	NA	-5.23875151147404	CTSB	cathepsin B	Renin secretion	Endocrine system	5.75e-60	41.096
104	Msex2.01721	NA	NA	NA	NA	NA	-5.23875151147404	CTSB	cathepsin B	Lysosome	Transport and catabolism	5.75e-60	41.096
105	Msex2.01721	NA	NA	NA	NA	NA	-5.23875151147404	CTSB	cathepsin B	Antigen processing and presentation	Immune system	5.75e-60	41.096
106	Msex2.01721	NA	NA	NA	NA	NA	-5.23875151147404	CTSB	cathepsin B	NOD-like receptor signaling pathway	Immune system	5.75e-60	41.096
107	Msex2.01721	NA	NA	NA	NA	NA	-5.23875151147404	CTSB	cathepsin B	Autophagy - animal	Transport and catabolism	5.75e-60	41.096
108	Msex2.01749	NA	NA	NA	-2.25767733483842	NA	NA	FGFR3	fibroblast growth factor receptor 3	EGFR tyrosine kinase inhibitor resistance	Drug resistance: antineoplastic	0	46.009
109	Msex2.01749	NA	NA	NA	-2.25767733483842	NA	NA	FGFR3	fibroblast growth factor receptor 3	Central carbon metabolism in cancer	Cancer: overview	0	46.009
110	Msex2.01749	NA	NA	NA	-2.25767733483842	NA	NA	FGFR3	fibroblast growth factor receptor 3	PI3K-Akt signaling pathway	Signal transduction	0	46.009
111	Msex2.01749	NA	NA	NA	-2.25767733483842	NA	NA	FGFR3	fibroblast growth factor receptor 3	MAPK signaling pathway	Signal transduction	0	46.009
112	Msex2.01749	NA	NA	NA	-2.25767733483842	NA	NA	FGFR3	fibroblast growth factor receptor 3	Rap1 signaling pathway	Signal transduction	0	46.009
113	Msex2.01749	NA	NA	NA	-2.25767733483842	NA	NA	FGFR3	fibroblast growth factor receptor 3	MicroRNAs in cancer	Cancer: overview	0	46.009
114	Msex2.01749	NA	NA	NA	-2.25767733483842	NA	NA	FGFR3	fibroblast growth factor receptor 3	Bladder cancer	Cancer: specific types	0	46.009
115	Msex2.01749	NA	NA	NA	-2.25767733483842	NA	NA	FGFR3	fibroblast growth factor receptor 3	Ras signaling pathway	Signal transduction	0	46.009
116	Msex2.01749	NA	NA	NA	-2.25767733483842	NA	NA	FGFR3	fibroblast growth factor receptor 3	Signaling pathways regulating pluripotency of stem cells	Cellular community - eukaryotes	0	46.009
117	Msex2.01749	NA	NA	NA	-2.25767733483842	NA	NA	FGFR3	fibroblast growth factor receptor 3	Endocytosis	Transport and catabolism	0	46.009
118	Msex2.01749	NA	NA	NA	-2.25767733483842	NA	NA	FGFR3	fibroblast growth factor receptor 3	Regulation of actin cytoskeleton	Cell motility	0	46.009
119	Msex2.01749	NA	NA	NA	-2.25767733483842	NA	NA	FGFR3	fibroblast growth factor receptor 3	Pathways in cancer	Cancer: overview	0	46.009
120	Msex2.01761	1.23045622159853	NA	NA	NA	NA	4.64732340912565	SLC36A	solute carrier family 36 (proton-coupled amino acid transporter)	Autophagy - yeast	Transport and catabolism	1.06e-63	35.981
121	Msex2.01761	1.23045622159853	NA	NA	NA	NA	4.64732340912565	SLC36A	solute carrier family 36 (proton-coupled amino acid transporter)	Protein digestion and absorption	Digestive system	1.06e-63	35.981
122	Msex2.01841	1.06188387018014	NA	NA	NA	NA	NA	GCDH	glutaryl-CoA dehydrogenase	Biosynthesis of secondary metabolites	Global and overview maps	0	72.152
123	Msex2.01841	1.06188387018014	NA	NA	NA	NA	NA	GCDH	glutaryl-CoA dehydrogenase	Metabolic pathways	Global and overview maps	0	72.152
124	Msex2.01841	1.06188387018014	NA	NA	NA	NA	NA	GCDH	glutaryl-CoA dehydrogenase	Biosynthesis of antibiotics	Global and overview maps	0	72.152
125	Msex2.01841	1.06188387018014	NA	NA	NA	NA	NA	GCDH	glutaryl-CoA dehydrogenase	Benzoate degradation	Xenobiotics biodegradation and metabolism	0	72.152
126	Msex2.01841	1.06188387018014	NA	NA	NA	NA	NA	GCDH	glutaryl-CoA dehydrogenase	Microbial metabolism in diverse environments	Global and overview maps	0	72.152
127	Msex2.01841	1.06188387018014	NA	NA	NA	NA	NA	GCDH	glutaryl-CoA dehydrogenase	Tryptophan metabolism	Amino acid metabolism	0	72.152
128	Msex2.01841	1.06188387018014	NA	NA	NA	NA	NA	GCDH	glutaryl-CoA dehydrogenase	Fatty acid degradation	Lipid metabolism	0	72.152
129	Msex2.01841	1.06188387018014	NA	NA	NA	NA	NA	GCDH	glutaryl-CoA dehydrogenase	Lysine degradation	Amino acid metabolism	0	72.152
130	Msex2.01929	2.38479309470986	NA	NA	NA	NA	NA	TLR9	toll-like receptor 9	Chagas disease (American trypanosomiasis)	Infectious disease: parasitic	2.93e-16	26.211
131	Msex2.01929	2.38479309470986	NA	NA	NA	NA	NA	TLR9	toll-like receptor 9	Measles	Infectious disease: viral	2.93e-16	26.211
132	Msex2.01929	2.38479309470986	NA	NA	NA	NA	NA	TLR9	toll-like receptor 9	Toll-like receptor signaling pathway	Immune system	2.93e-16	26.211
133	Msex2.01929	2.38479309470986	NA	NA	NA	NA	NA	TLR9	toll-like receptor 9	Malaria	Infectious disease: parasitic	2.93e-16	26.211
134	Msex2.01929	2.38479309470986	NA	NA	NA	NA	NA	TLR9	toll-like receptor 9	African trypanosomiasis	Infectious disease: parasitic	2.93e-16	26.211
135	Msex2.01929	2.38479309470986	NA	NA	NA	NA	NA	TLR9	toll-like receptor 9	PD-L1 expression and PD-1 checkpoint pathway in cancer	Cancer: overview	2.93e-16	26.211
136	Msex2.01929	2.38479309470986	NA	NA	NA	NA	NA	TLR9	toll-like receptor 9	Herpes simplex virus 1 infection	Infectious disease: viral	2.93e-16	26.211
137	Msex2.01929	2.38479309470986	NA	NA	NA	NA	NA	TLR9	toll-like receptor 9	Salmonella infection	Infectious disease: bacterial	2.93e-16	26.211
138	Msex2.01929	2.38479309470986	NA	NA	NA	NA	NA	TLR9	toll-like receptor 9	Tuberculosis	Infectious disease: bacterial	2.93e-16	26.211
139	Msex2.01962	NA	NA	NA	NA	1.8784302409763	NA	SCARB1	scavenger receptor class B, member 1	Aldosterone synthesis and secretion	Endocrine system	2.04e-75	37.632
140	Msex2.01962	NA	NA	NA	NA	1.8784302409763	NA	SCARB1	scavenger receptor class B, member 1	Hepatitis C	Infectious disease: viral	2.04e-75	37.632
141	Msex2.01962	NA	NA	NA	NA	1.8784302409763	NA	SCARB1	scavenger receptor class B, member 1	Vitamin digestion and absorption	Digestive system	2.04e-75	37.632
142	Msex2.01962	NA	NA	NA	NA	1.8784302409763	NA	SCARB1	scavenger receptor class B, member 1	Phagosome	Transport and catabolism	2.04e-75	37.632
143	Msex2.01962	NA	NA	NA	NA	1.8784302409763	NA	SCARB1	scavenger receptor class B, member 1	Cushing syndrome	Endocrine and metabolic disease	2.04e-75	37.632
144	Msex2.01962	NA	NA	NA	NA	1.8784302409763	NA	SCARB1	scavenger receptor class B, member 1	Cortisol synthesis and secretion	Endocrine system	2.04e-75	37.632
145	Msex2.01962	NA	NA	NA	NA	1.8784302409763	NA	SCARB1	scavenger receptor class B, member 1	Fat digestion and absorption	Digestive system	2.04e-75	37.632
146	Msex2.01962	NA	NA	NA	NA	1.8784302409763	NA	SCARB1	scavenger receptor class B, member 1	Cholesterol metabolism	Digestive system	2.04e-75	37.632
147	Msex2.01962	NA	NA	NA	NA	1.8784302409763	NA	SCARB1	scavenger receptor class B, member 1	Ovarian steroidogenesis	Endocrine system	2.04e-75	37.632
148	Msex2.01962	NA	NA	NA	NA	1.8784302409763	NA	SCARB1	scavenger receptor class B, member 1	Bile secretion	Digestive system	2.04e-75	37.632
149	Msex2.01975	0.74972315420395	NA	NA	NA	NA	NA	UFC1	ufm1-conjugating enzyme 1	None	None	2.87e-110	87.952
150	Msex2.01981	1.2241909311779	NA	NA	NA	NA	NA	speG	diamine N-acetyltransferase	Arginine and proline metabolism	Amino acid metabolism	5.25e-25	34.375
151	Msex2.01981	1.2241909311779	NA	NA	NA	NA	NA	speG	diamine N-acetyltransferase	Metabolic pathways	Global and overview maps	5.25e-25	34.375
152	Msex2.01981	1.2241909311779	NA	NA	NA	NA	NA	speG	diamine N-acetyltransferase	Ferroptosis	Cell growth and death	5.25e-25	34.375
153	Msex2.01989	0.825802446555273	0.693396381208591	NA	NA	NA	NA	CLEC12B	C-type lectin domain family 12 member B	None	None	2.35e-05	28.472
154	Msex2.01990	0.880784103836884	1.01058352089767	NA	NA	NA	NA	DNAJC3	DnaJ homolog subfamily C member 3	Protein processing in endoplasmic reticulum	Folding, sorting and degradation	3.51e-128	47.071
155	Msex2.01990	0.880784103836884	1.01058352089767	NA	NA	NA	NA	DNAJC3	DnaJ homolog subfamily C member 3	Influenza A	Infectious disease: viral	3.51e-128	47.071
156	Msex2.02044	0.635293964002256	NA	NA	NA	NA	NA	SCRIB	protein scribble	Viral carcinogenesis	Cancer: overview	7.09e-25	37.912
157	Msex2.02044	0.635293964002256	NA	NA	NA	NA	NA	SCRIB	protein scribble	Human papillomavirus infection	Infectious disease: viral	7.09e-25	37.912
158	Msex2.02044	0.635293964002256	NA	NA	NA	NA	NA	SCRIB	protein scribble	Tight junction	Cellular community - eukaryotes	7.09e-25	37.912
159	Msex2.02044	0.635293964002256	NA	NA	NA	NA	NA	SCRIB	protein scribble	Hippo signaling pathway	Signal transduction	7.09e-25	37.912
160	Msex2.02044	0.635293964002256	NA	NA	NA	NA	NA	SCRIB	protein scribble	Hippo signaling pathway - fly	Signal transduction	7.09e-25	37.912
161	Msex2.02140	0.8138602242843	NA	NA	NA	NA	NA	HMGCR	hydroxymethylglutaryl-CoA reductase (NADPH)	Metabolic pathways	Global and overview maps	0	50.813
162	Msex2.02140	0.8138602242843	NA	NA	NA	NA	NA	HMGCR	hydroxymethylglutaryl-CoA reductase (NADPH)	AMPK signaling pathway	Signal transduction	0	50.813
163	Msex2.02140	0.8138602242843	NA	NA	NA	NA	NA	HMGCR	hydroxymethylglutaryl-CoA reductase (NADPH)	Biosynthesis of secondary metabolites	Global and overview maps	0	50.813
164	Msex2.02140	0.8138602242843	NA	NA	NA	NA	NA	HMGCR	hydroxymethylglutaryl-CoA reductase (NADPH)	Terpenoid backbone biosynthesis	Metabolism of terpenoids and polyketides	0	50.813
165	Msex2.02140	0.8138602242843	NA	NA	NA	NA	NA	HMGCR	hydroxymethylglutaryl-CoA reductase (NADPH)	Bile secretion	Digestive system	0	50.813
166	Msex2.02140	0.8138602242843	NA	NA	NA	NA	NA	HMGCR	hydroxymethylglutaryl-CoA reductase (NADPH)	Biosynthesis of antibiotics	Global and overview maps	0	50.813
167	Msex2.02143	0.803620548871131	NA	NA	NA	NA	NA	CNPY1_2	protein canopy 1/2	None	None	4.11e-29	35.385
168	Msex2.02259	NA	NA	NA	NA	NA	-1.52462602042164	COX6A	cytochrome c oxidase subunit 6a	Metabolic pathways	Global and overview maps	1.22e-29	60.274
169	Msex2.02259	NA	NA	NA	NA	NA	-1.52462602042164	COX6A	cytochrome c oxidase subunit 6a	Thermogenesis	Environmental adaptation	1.22e-29	60.274
170	Msex2.02259	NA	NA	NA	NA	NA	-1.52462602042164	COX6A	cytochrome c oxidase subunit 6a	Parkinson disease	Neurodegenerative disease	1.22e-29	60.274
171	Msex2.02259	NA	NA	NA	NA	NA	-1.52462602042164	COX6A	cytochrome c oxidase subunit 6a	Oxidative phosphorylation	Energy metabolism	1.22e-29	60.274
172	Msex2.02259	NA	NA	NA	NA	NA	-1.52462602042164	COX6A	cytochrome c oxidase subunit 6a	Alzheimer disease	Neurodegenerative disease	1.22e-29	60.274
173	Msex2.02259	NA	NA	NA	NA	NA	-1.52462602042164	COX6A	cytochrome c oxidase subunit 6a	Non-alcoholic fatty liver disease (NAFLD)	Endocrine and metabolic disease	1.22e-29	60.274
174	Msex2.02259	NA	NA	NA	NA	NA	-1.52462602042164	COX6A	cytochrome c oxidase subunit 6a	Huntington disease	Neurodegenerative disease	1.22e-29	60.274
175	Msex2.02259	NA	NA	NA	NA	NA	-1.52462602042164	COX6A	cytochrome c oxidase subunit 6a	Cardiac muscle contraction	Circulatory system	1.22e-29	60.274
176	Msex2.02333	0.558391212179011	NA	NA	NA	NA	NA	PDIA1	protein disulfide-isomerase A1	Protein processing in endoplasmic reticulum	Folding, sorting and degradation	0	55.975
177	Msex2.02465	-0.873131644703136	NA	NA	NA	NA	NA	SYNCRIP	heterogeneous nuclear ribonucleoprotein Q	None	None	8.52e-160	58.508
178	Msex2.02536	1.4215068500271	NA	NA	NA	NA	NA	E1.13.12.7	photinus-luciferin 4-monooxygenase (ATP-hydrolysing)	None	None	6.47e-96	38.224
179	Msex2.02553	1.49074064219418	1.16590643999141	NA	NA	NA	NA	COL28A	collagen type XXVIII alpha	Protein digestion and absorption	Digestive system	2.75e-12	46.429
180	Msex2.02554	0.720552986002014	NA	NA	NA	NA	NA	COL28A	collagen type XXVIII alpha	Protein digestion and absorption	Digestive system	2.43e-13	44.643
181	Msex2.02604	0.696950550636255	NA	NA	NA	NA	NA	RP-L37Ae	large subunit ribosomal protein L37Ae	Ribosome	Translation	1.59e-51	88.889
182	Msex2.02665	0.657043331983388	NA	NA	NA	NA	NA	XDH	xanthine dehydrogenase/oxidase	Microbial metabolism in diverse environments	Global and overview maps	0	59.88
183	Msex2.02665	0.657043331983388	NA	NA	NA	NA	NA	XDH	xanthine dehydrogenase/oxidase	Biosynthesis of secondary metabolites	Global and overview maps	0	59.88
184	Msex2.02665	0.657043331983388	NA	NA	NA	NA	NA	XDH	xanthine dehydrogenase/oxidase	Peroxisome	Transport and catabolism	0	59.88
185	Msex2.02665	0.657043331983388	NA	NA	NA	NA	NA	XDH	xanthine dehydrogenase/oxidase	Caffeine metabolism	Biosynthesis of other secondary metabolites	0	59.88
186	Msex2.02665	0.657043331983388	NA	NA	NA	NA	NA	XDH	xanthine dehydrogenase/oxidase	Purine metabolism	Nucleotide metabolism	0	59.88
187	Msex2.02665	0.657043331983388	NA	NA	NA	NA	NA	XDH	xanthine dehydrogenase/oxidase	Metabolic pathways	Global and overview maps	0	59.88
188	Msex2.02665	0.657043331983388	NA	NA	NA	NA	NA	XDH	xanthine dehydrogenase/oxidase	Drug metabolism - other enzymes	Xenobiotics biodegradation and metabolism	0	59.88
189	Msex2.02735	0.895840351680962	NA	NA	NA	NA	NA	CTSB	cathepsin B	Apoptosis	Cell growth and death	2.71e-132	59.936
190	Msex2.02735	0.895840351680962	NA	NA	NA	NA	NA	CTSB	cathepsin B	Autophagy - animal	Transport and catabolism	2.71e-132	59.936
191	Msex2.02735	0.895840351680962	NA	NA	NA	NA	NA	CTSB	cathepsin B	Renin secretion	Endocrine system	2.71e-132	59.936
192	Msex2.02735	0.895840351680962	NA	NA	NA	NA	NA	CTSB	cathepsin B	Lysosome	Transport and catabolism	2.71e-132	59.936
193	Msex2.02735	0.895840351680962	NA	NA	NA	NA	NA	CTSB	cathepsin B	Antigen processing and presentation	Immune system	2.71e-132	59.936
194	Msex2.02735	0.895840351680962	NA	NA	NA	NA	NA	CTSB	cathepsin B	NOD-like receptor signaling pathway	Immune system	2.71e-132	59.936
195	Msex2.02790	NA	NA	NA	NA	NA	2.95830432531579	LRFN5	leucine-rich repeat and fibronectin type-III domain-containing protein 5	None	None	1.36e-25	26.247
196	Msex2.02797	2.02504894067319	1.36232617254209	NA	NA	NA	NA	MIF	phenylpyruvate tautomerase	Phenylalanine metabolism	Amino acid metabolism	4.56e-14	30.702
197	Msex2.02797	2.02504894067319	1.36232617254209	NA	NA	NA	NA	MIF	phenylpyruvate tautomerase	Metabolic pathways	Global and overview maps	4.56e-14	30.702
198	Msex2.02797	2.02504894067319	1.36232617254209	NA	NA	NA	NA	MIF	phenylpyruvate tautomerase	Tyrosine metabolism	Amino acid metabolism	4.56e-14	30.702
199	Msex2.02798	1.52889503121714	NA	NA	NA	NA	NA	PDE10	cAMP and cAMP-inhibited cGMP 3',5'-cyclic phosphodiesterase 10	Morphine addiction	Substance dependence	0	46.833
200	Msex2.02798	1.52889503121714	NA	NA	NA	NA	NA	PDE10	cAMP and cAMP-inhibited cGMP 3',5'-cyclic phosphodiesterase 10	cAMP signaling pathway	Signal transduction	0	46.833
201	Msex2.02798	1.52889503121714	NA	NA	NA	NA	NA	PDE10	cAMP and cAMP-inhibited cGMP 3',5'-cyclic phosphodiesterase 10	Metabolic pathways	Global and overview maps	0	46.833
202	Msex2.02798	1.52889503121714	NA	NA	NA	NA	NA	PDE10	cAMP and cAMP-inhibited cGMP 3',5'-cyclic phosphodiesterase 10	Purine metabolism	Nucleotide metabolism	0	46.833
203	Msex2.02852	1.1155019557934	NA	NA	NA	NA	NA	UPB1	beta-ureidopropionase	Drug metabolism - other enzymes	Xenobiotics biodegradation and metabolism	6.88e-158	60.052
204	Msex2.02852	1.1155019557934	NA	NA	NA	NA	NA	UPB1	beta-ureidopropionase	beta-Alanine metabolism	Metabolism of other amino acids	6.88e-158	60.052
205	Msex2.02852	1.1155019557934	NA	NA	NA	NA	NA	UPB1	beta-ureidopropionase	Pyrimidine metabolism	Nucleotide metabolism	6.88e-158	60.052
206	Msex2.02852	1.1155019557934	NA	NA	NA	NA	NA	UPB1	beta-ureidopropionase	Pantothenate and CoA biosynthesis	Metabolism of cofactors and vitamins	6.88e-158	60.052
207	Msex2.02852	1.1155019557934	NA	NA	NA	NA	NA	UPB1	beta-ureidopropionase	Metabolic pathways	Global and overview maps	6.88e-158	60.052
208	Msex2.02881	NA	NA	NA	NA	3.32730145465727	6.15714272381496	SLC22A1	MFS transporter, OCT family, solute carrier family 22 (organic cation transporter), member 1	Choline metabolism in cancer	Cancer: overview	3.86e-52	27.306
209	Msex2.02881	NA	NA	NA	NA	3.32730145465727	6.15714272381496	SLC22A1	MFS transporter, OCT family, solute carrier family 22 (organic cation transporter), member 1	Bile secretion	Digestive system	3.86e-52	27.306
210	Msex2.02884	-0.834133125356374	NA	NA	NA	NA	NA	AGMO	alkylglycerol monooxygenase	None	None	5.43e-117	43.458
211	Msex2.02885	-2.98630555766572	NA	NA	NA	NA	NA	AGMO	alkylglycerol monooxygenase	None	None	1.71e-94	43.553
212	Msex2.02896	1.46307428048345	NA	NA	NA	NA	NA	hpxW	oxamate amidohydrolase	Metabolic pathways	Global and overview maps	0	56.061
213	Msex2.02896	1.46307428048345	NA	NA	NA	NA	NA	hpxW	oxamate amidohydrolase	Purine metabolism	Nucleotide metabolism	0	56.061
214	Msex2.02896	1.46307428048345	NA	NA	NA	NA	NA	hpxW	oxamate amidohydrolase	Microbial metabolism in diverse environments	Global and overview maps	0	56.061
215	Msex2.02897	0.717608008986175	NA	NA	NA	NA	NA	SLC25A12_13	solute carrier family 25 (mitochondrial aspartate/glutamate transporter), member 12/13	None	None	0	69.196
216	Msex2.02924	-0.689128824276981	NA	NA	NA	NA	NA	LOXL2_3_4	lysyl oxidase-like protein 2/3/4	None	None	5.23e-12	30.872
217	Msex2.02928	-2.05729013150616	NA	NA	NA	NA	NA	PNLIPRP1	pancreatic lipase-related protein 1	Fat digestion and absorption	Digestive system	6.56e-23	31.373
218	Msex2.02928	-2.05729013150616	NA	NA	NA	NA	NA	PNLIPRP1	pancreatic lipase-related protein 1	Glycerolipid metabolism	Lipid metabolism	6.56e-23	31.373
219	Msex2.02928	-2.05729013150616	NA	NA	NA	NA	NA	PNLIPRP1	pancreatic lipase-related protein 1	Metabolic pathways	Global and overview maps	6.56e-23	31.373
220	Msex2.02928	-2.05729013150616	NA	NA	NA	NA	NA	PNLIPRP1	pancreatic lipase-related protein 1	Pancreatic secretion	Digestive system	6.56e-23	31.373
221	Msex2.02935	1.09509298656395	0.968885465865418	NA	NA	NA	NA	CYP4	cytochrome P450 family 4	None	None	1.74e-118	40.333
222	Msex2.02959	NA	-1.35201743604291	NA	NA	NA	NA	ABCG4	ATP-binding cassette, subfamily G (WHITE), member 4	ABC transporters	Membrane transport	3.67e-169	44.698
223	Msex2.02981	0.581516233196968	NA	NA	NA	NA	NA	GRB2	growth factor receptor-binding protein 2	Glioma	Cancer: specific types	1.08e-120	87.363
224	Msex2.02981	0.581516233196968	NA	NA	NA	NA	NA	GRB2	growth factor receptor-binding protein 2	B cell receptor signaling pathway	Immune system	1.08e-120	87.363
225	Msex2.02981	0.581516233196968	NA	NA	NA	NA	NA	GRB2	growth factor receptor-binding protein 2	Chemokine signaling pathway	Immune system	1.08e-120	87.363
226	Msex2.02981	0.581516233196968	NA	NA	NA	NA	NA	GRB2	growth factor receptor-binding protein 2	Acute myeloid leukemia	Cancer: specific types	1.08e-120	87.363
227	Msex2.02981	0.581516233196968	NA	NA	NA	NA	NA	GRB2	growth factor receptor-binding protein 2	Gastric cancer	Cancer: specific types	1.08e-120	87.363
228	Msex2.02981	0.581516233196968	NA	NA	NA	NA	NA	GRB2	growth factor receptor-binding protein 2	PI3K-Akt signaling pathway	Signal transduction	1.08e-120	87.363
229	Msex2.02981	0.581516233196968	NA	NA	NA	NA	NA	GRB2	growth factor receptor-binding protein 2	Signaling pathways regulating pluripotency of stem cells	Cellular community - eukaryotes	1.08e-120	87.363
230	Msex2.02981	0.581516233196968	NA	NA	NA	NA	NA	GRB2	growth factor receptor-binding protein 2	Alcoholism	Substance dependence	1.08e-120	87.363
231	Msex2.02981	0.581516233196968	NA	NA	NA	NA	NA	GRB2	growth factor receptor-binding protein 2	Renal cell carcinoma	Cancer: specific types	1.08e-120	87.363
232	Msex2.02981	0.581516233196968	NA	NA	NA	NA	NA	GRB2	growth factor receptor-binding protein 2	T cell receptor signaling pathway	Immune system	1.08e-120	87.363
233	Msex2.02981	0.581516233196968	NA	NA	NA	NA	NA	GRB2	growth factor receptor-binding protein 2	Endometrial cancer	Cancer: specific types	1.08e-120	87.363
234	Msex2.02981	0.581516233196968	NA	NA	NA	NA	NA	GRB2	growth factor receptor-binding protein 2	Colorectal cancer	Cancer: specific types	1.08e-120	87.363
235	Msex2.02981	0.581516233196968	NA	NA	NA	NA	NA	GRB2	growth factor receptor-binding protein 2	Breast cancer	Cancer: specific types	1.08e-120	87.363
236	Msex2.02981	0.581516233196968	NA	NA	NA	NA	NA	GRB2	growth factor receptor-binding protein 2	Choline metabolism in cancer	Cancer: overview	1.08e-120	87.363
237	Msex2.02981	0.581516233196968	NA	NA	NA	NA	NA	GRB2	growth factor receptor-binding protein 2	FoxO signaling pathway	Signal transduction	1.08e-120	87.363
238	Msex2.02981	0.581516233196968	NA	NA	NA	NA	NA	GRB2	growth factor receptor-binding protein 2	Insulin signaling pathway	Endocrine system	1.08e-120	87.363
239	Msex2.02981	0.581516233196968	NA	NA	NA	NA	NA	GRB2	growth factor receptor-binding protein 2	MAPK signaling pathway	Signal transduction	1.08e-120	87.363
240	Msex2.02981	0.581516233196968	NA	NA	NA	NA	NA	GRB2	growth factor receptor-binding protein 2	Phospholipase D signaling pathway	Signal transduction	1.08e-120	87.363
241	Msex2.02981	0.581516233196968	NA	NA	NA	NA	NA	GRB2	growth factor receptor-binding protein 2	Thermogenesis	Environmental adaptation	1.08e-120	87.363
242	Msex2.02981	0.581516233196968	NA	NA	NA	NA	NA	GRB2	growth factor receptor-binding protein 2	Natural killer cell mediated cytotoxicity	Immune system	1.08e-120	87.363
243	Msex2.02981	0.581516233196968	NA	NA	NA	NA	NA	GRB2	growth factor receptor-binding protein 2	mTOR signaling pathway	Signal transduction	1.08e-120	87.363
244	Msex2.02981	0.581516233196968	NA	NA	NA	NA	NA	GRB2	growth factor receptor-binding protein 2	Dorso-ventral axis formation	Development and regeneration	1.08e-120	87.363
245	Msex2.02981	0.581516233196968	NA	NA	NA	NA	NA	GRB2	growth factor receptor-binding protein 2	Pathways in cancer	Cancer: overview	1.08e-120	87.363
246	Msex2.02981	0.581516233196968	NA	NA	NA	NA	NA	GRB2	growth factor receptor-binding protein 2	Prolactin signaling pathway	Endocrine system	1.08e-120	87.363
247	Msex2.02981	0.581516233196968	NA	NA	NA	NA	NA	GRB2	growth factor receptor-binding protein 2	Proteoglycans in cancer	Cancer: overview	1.08e-120	87.363
248	Msex2.02981	0.581516233196968	NA	NA	NA	NA	NA	GRB2	growth factor receptor-binding protein 2	GnRH signaling pathway	Endocrine system	1.08e-120	87.363
249	Msex2.02981	0.581516233196968	NA	NA	NA	NA	NA	GRB2	growth factor receptor-binding protein 2	Jak-STAT signaling pathway	Signal transduction	1.08e-120	87.363
250	Msex2.02981	0.581516233196968	NA	NA	NA	NA	NA	GRB2	growth factor receptor-binding protein 2	ErbB signaling pathway	Signal transduction	1.08e-120	87.363
251	Msex2.02981	0.581516233196968	NA	NA	NA	NA	NA	GRB2	growth factor receptor-binding protein 2	Hepatitis C	Infectious disease: viral	1.08e-120	87.363
252	Msex2.02981	0.581516233196968	NA	NA	NA	NA	NA	GRB2	growth factor receptor-binding protein 2	Prostate cancer	Cancer: specific types	1.08e-120	87.363
253	Msex2.02981	0.581516233196968	NA	NA	NA	NA	NA	GRB2	growth factor receptor-binding protein 2	Estrogen signaling pathway	Endocrine system	1.08e-120	87.363
254	Msex2.02981	0.581516233196968	NA	NA	NA	NA	NA	GRB2	growth factor receptor-binding protein 2	Human cytomegalovirus infection	Infectious disease: viral	1.08e-120	87.363
255	Msex2.02981	0.581516233196968	NA	NA	NA	NA	NA	GRB2	growth factor receptor-binding protein 2	Ras signaling pathway	Signal transduction	1.08e-120	87.363
256	Msex2.02981	0.581516233196968	NA	NA	NA	NA	NA	GRB2	growth factor receptor-binding protein 2	Focal adhesion	Cellular community - eukaryotes	1.08e-120	87.363
257	Msex2.02981	0.581516233196968	NA	NA	NA	NA	NA	GRB2	growth factor receptor-binding protein 2	Human papillomavirus infection	Infectious disease: viral	1.08e-120	87.363
258	Msex2.02981	0.581516233196968	NA	NA	NA	NA	NA	GRB2	growth factor receptor-binding protein 2	Endocrine resistance	Drug resistance: antineoplastic	1.08e-120	87.363
259	Msex2.02981	0.581516233196968	NA	NA	NA	NA	NA	GRB2	growth factor receptor-binding protein 2	Hepatocellular carcinoma	Cancer: specific types	1.08e-120	87.363
260	Msex2.02981	0.581516233196968	NA	NA	NA	NA	NA	GRB2	growth factor receptor-binding protein 2	MAPK signaling pathway - fly	Signal transduction	1.08e-120	87.363
261	Msex2.02981	0.581516233196968	NA	NA	NA	NA	NA	GRB2	growth factor receptor-binding protein 2	MicroRNAs in cancer	Cancer: overview	1.08e-120	87.363
262	Msex2.02981	0.581516233196968	NA	NA	NA	NA	NA	GRB2	growth factor receptor-binding protein 2	Osteoclast differentiation	Development and regeneration	1.08e-120	87.363
263	Msex2.02981	0.581516233196968	NA	NA	NA	NA	NA	GRB2	growth factor receptor-binding protein 2	Hepatitis B	Infectious disease: viral	1.08e-120	87.363
264	Msex2.02981	0.581516233196968	NA	NA	NA	NA	NA	GRB2	growth factor receptor-binding protein 2	Gap junction	Cellular community - eukaryotes	1.08e-120	87.363
265	Msex2.02981	0.581516233196968	NA	NA	NA	NA	NA	GRB2	growth factor receptor-binding protein 2	EGFR tyrosine kinase inhibitor resistance	Drug resistance: antineoplastic	1.08e-120	87.363
266	Msex2.02981	0.581516233196968	NA	NA	NA	NA	NA	GRB2	growth factor receptor-binding protein 2	Neurotrophin signaling pathway	Nervous system	1.08e-120	87.363
267	Msex2.02981	0.581516233196968	NA	NA	NA	NA	NA	GRB2	growth factor receptor-binding protein 2	Relaxin signaling pathway	Endocrine system	1.08e-120	87.363
268	Msex2.02981	0.581516233196968	NA	NA	NA	NA	NA	GRB2	growth factor receptor-binding protein 2	Chronic myeloid leukemia	Cancer: specific types	1.08e-120	87.363
269	Msex2.02981	0.581516233196968	NA	NA	NA	NA	NA	GRB2	growth factor receptor-binding protein 2	Viral carcinogenesis	Cancer: overview	1.08e-120	87.363
270	Msex2.02981	0.581516233196968	NA	NA	NA	NA	NA	GRB2	growth factor receptor-binding protein 2	Fc epsilon RI signaling pathway	Immune system	1.08e-120	87.363
271	Msex2.02981	0.581516233196968	NA	NA	NA	NA	NA	GRB2	growth factor receptor-binding protein 2	Non-small cell lung cancer	Cancer: specific types	1.08e-120	87.363
272	Msex2.02981	0.581516233196968	NA	NA	NA	NA	NA	GRB2	growth factor receptor-binding protein 2	Growth hormone synthesis, secretion and action</a> <font class="new">New!</font></dd>	Endocrine system	1.08e-120	87.363
273	Msex2.03008	3.86590318047774	2.91023779871596	NA	NA	NA	NA	LCT	lactase-phlorizin hydrolase	Metabolic pathways	Global and overview maps	6.22e-107	43.441
274	Msex2.03008	3.86590318047774	2.91023779871596	NA	NA	NA	NA	LCT	lactase-phlorizin hydrolase	Carbohydrate digestion and absorption	Digestive system	6.22e-107	43.441
275	Msex2.03008	3.86590318047774	2.91023779871596	NA	NA	NA	NA	LCT	lactase-phlorizin hydrolase	Galactose metabolism	Carbohydrate metabolism	6.22e-107	43.441
276	Msex2.03010	0.630004026429065	NA	NA	NA	NA	NA	RP-L29e	large subunit ribosomal protein L29e	Ribosome	Translation	2.18e-23	80.392
277	Msex2.03078	1.06935702164642	NA	NA	NA	NA	NA	CRYL1	L-gulonate 3-dehydrogenase	Metabolic pathways	Global and overview maps	1.08e-15	63.333
278	Msex2.03078	1.06935702164642	NA	NA	NA	NA	NA	CRYL1	L-gulonate 3-dehydrogenase	Pentose and glucuronate interconversions	Carbohydrate metabolism	1.08e-15	63.333
279	Msex2.03080	1.76547941063811	NA	NA	NA	NA	NA	CRYL1	L-gulonate 3-dehydrogenase	Pentose and glucuronate interconversions	Carbohydrate metabolism	5.28e-108	54.286
280	Msex2.03080	1.76547941063811	NA	NA	NA	NA	NA	CRYL1	L-gulonate 3-dehydrogenase	Metabolic pathways	Global and overview maps	5.28e-108	54.286
281	Msex2.03090	1.4824830669759	NA	NA	NA	NA	NA	PNLIP	pancreatic triacylglycerol lipase	Pancreatic secretion	Digestive system	1.04e-72	37.978
282	Msex2.03090	1.4824830669759	NA	NA	NA	NA	NA	PNLIP	pancreatic triacylglycerol lipase	Metabolic pathways	Global and overview maps	1.04e-72	37.978
283	Msex2.03090	1.4824830669759	NA	NA	NA	NA	NA	PNLIP	pancreatic triacylglycerol lipase	Glycerolipid metabolism	Lipid metabolism	1.04e-72	37.978
284	Msex2.03090	1.4824830669759	NA	NA	NA	NA	NA	PNLIP	pancreatic triacylglycerol lipase	Vitamin digestion and absorption	Digestive system	1.04e-72	37.978
285	Msex2.03090	1.4824830669759	NA	NA	NA	NA	NA	PNLIP	pancreatic triacylglycerol lipase	Fat digestion and absorption	Digestive system	1.04e-72	37.978
286	Msex2.03092	0.927758389068748	NA	NA	NA	NA	NA	CAMK2	calcium/calmodulin-dependent protein kinase (CaM kinase) II	cAMP signaling pathway	Signal transduction	0	79.942
287	Msex2.03092	0.927758389068748	NA	NA	NA	NA	NA	CAMK2	calcium/calmodulin-dependent protein kinase (CaM kinase) II	Proteoglycans in cancer	Cancer: overview	0	79.942
288	Msex2.03092	0.927758389068748	NA	NA	NA	NA	NA	CAMK2	calcium/calmodulin-dependent protein kinase (CaM kinase) II	Tuberculosis	Infectious disease: bacterial	0	79.942
289	Msex2.03092	0.927758389068748	NA	NA	NA	NA	NA	CAMK2	calcium/calmodulin-dependent protein kinase (CaM kinase) II	Aldosterone synthesis and secretion	Endocrine system	0	79.942
290	Msex2.03092	0.927758389068748	NA	NA	NA	NA	NA	CAMK2	calcium/calmodulin-dependent protein kinase (CaM kinase) II	Insulin secretion	Endocrine system	0	79.942
291	Msex2.03092	0.927758389068748	NA	NA	NA	NA	NA	CAMK2	calcium/calmodulin-dependent protein kinase (CaM kinase) II	Long-term potentiation	Nervous system	0	79.942
292	Msex2.03092	0.927758389068748	NA	NA	NA	NA	NA	CAMK2	calcium/calmodulin-dependent protein kinase (CaM kinase) II	Circadian entrainment	Environmental adaptation	0	79.942
293	Msex2.03092	0.927758389068748	NA	NA	NA	NA	NA	CAMK2	calcium/calmodulin-dependent protein kinase (CaM kinase) II	Cholinergic synapse	Nervous system	0	79.942
294	Msex2.03092	0.927758389068748	NA	NA	NA	NA	NA	CAMK2	calcium/calmodulin-dependent protein kinase (CaM kinase) II	Inflammatory mediator regulation of TRP channels	Sensory system	0	79.942
295	Msex2.03092	0.927758389068748	NA	NA	NA	NA	NA	CAMK2	calcium/calmodulin-dependent protein kinase (CaM kinase) II	Neurotrophin signaling pathway	Nervous system	0	79.942
296	Msex2.03092	0.927758389068748	NA	NA	NA	NA	NA	CAMK2	calcium/calmodulin-dependent protein kinase (CaM kinase) II	HIF-1 signaling pathway	Signal transduction	0	79.942
297	Msex2.03092	0.927758389068748	NA	NA	NA	NA	NA	CAMK2	calcium/calmodulin-dependent protein kinase (CaM kinase) II	Necroptosis	Cell growth and death	0	79.942
298	Msex2.03092	0.927758389068748	NA	NA	NA	NA	NA	CAMK2	calcium/calmodulin-dependent protein kinase (CaM kinase) II	Cushing syndrome	Endocrine and metabolic disease	0	79.942
299	Msex2.03092	0.927758389068748	NA	NA	NA	NA	NA	CAMK2	calcium/calmodulin-dependent protein kinase (CaM kinase) II	Axon guidance	Development and regeneration	0	79.942
300	Msex2.03092	0.927758389068748	NA	NA	NA	NA	NA	CAMK2	calcium/calmodulin-dependent protein kinase (CaM kinase) II	Olfactory transduction	Sensory system	0	79.942
301	Msex2.03092	0.927758389068748	NA	NA	NA	NA	NA	CAMK2	calcium/calmodulin-dependent protein kinase (CaM kinase) II	Dopaminergic synapse	Nervous system	0	79.942
302	Msex2.03092	0.927758389068748	NA	NA	NA	NA	NA	CAMK2	calcium/calmodulin-dependent protein kinase (CaM kinase) II	Melanogenesis	Endocrine system	0	79.942
303	Msex2.03092	0.927758389068748	NA	NA	NA	NA	NA	CAMK2	calcium/calmodulin-dependent protein kinase (CaM kinase) II	Oocyte meiosis	Cell growth and death	0	79.942
304	Msex2.03092	0.927758389068748	NA	NA	NA	NA	NA	CAMK2	calcium/calmodulin-dependent protein kinase (CaM kinase) II	Wnt signaling pathway	Signal transduction	0	79.942
305	Msex2.03092	0.927758389068748	NA	NA	NA	NA	NA	CAMK2	calcium/calmodulin-dependent protein kinase (CaM kinase) II	Glucagon signaling pathway	Endocrine system	0	79.942
306	Msex2.03092	0.927758389068748	NA	NA	NA	NA	NA	CAMK2	calcium/calmodulin-dependent protein kinase (CaM kinase) II	Pathways in cancer	Cancer: overview	0	79.942
307	Msex2.03092	0.927758389068748	NA	NA	NA	NA	NA	CAMK2	calcium/calmodulin-dependent protein kinase (CaM kinase) II	Glioma	Cancer: specific types	0	79.942
308	Msex2.03092	0.927758389068748	NA	NA	NA	NA	NA	CAMK2	calcium/calmodulin-dependent protein kinase (CaM kinase) II	Amphetamine addiction	Substance dependence	0	79.942
309	Msex2.03092	0.927758389068748	NA	NA	NA	NA	NA	CAMK2	calcium/calmodulin-dependent protein kinase (CaM kinase) II	Gastric acid secretion	Digestive system	0	79.942
310	Msex2.03092	0.927758389068748	NA	NA	NA	NA	NA	CAMK2	calcium/calmodulin-dependent protein kinase (CaM kinase) II	ErbB signaling pathway	Signal transduction	0	79.942
311	Msex2.03092	0.927758389068748	NA	NA	NA	NA	NA	CAMK2	calcium/calmodulin-dependent protein kinase (CaM kinase) II	Phototransduction - fly	Sensory system	0	79.942
312	Msex2.03092	0.927758389068748	NA	NA	NA	NA	NA	CAMK2	calcium/calmodulin-dependent protein kinase (CaM kinase) II	Oxytocin signaling pathway	Endocrine system	0	79.942
313	Msex2.03092	0.927758389068748	NA	NA	NA	NA	NA	CAMK2	calcium/calmodulin-dependent protein kinase (CaM kinase) II	Calcium signaling pathway	Signal transduction	0	79.942
314	Msex2.03092	0.927758389068748	NA	NA	NA	NA	NA	CAMK2	calcium/calmodulin-dependent protein kinase (CaM kinase) II	GnRH signaling pathway	Endocrine system	0	79.942
315	Msex2.03092	0.927758389068748	NA	NA	NA	NA	NA	CAMK2	calcium/calmodulin-dependent protein kinase (CaM kinase) II	Adrenergic signaling in cardiomyocytes	Circulatory system	0	79.942
316	Msex2.03128	0.869142532248364	NA	NA	NA	NA	NA	GLDC	glycine dehydrogenase	Carbon metabolism	Global and overview maps	0	65.443
317	Msex2.03128	0.869142532248364	NA	NA	NA	NA	NA	GLDC	glycine dehydrogenase	Glyoxylate and dicarboxylate metabolism	Carbohydrate metabolism	0	65.443
318	Msex2.03128	0.869142532248364	NA	NA	NA	NA	NA	GLDC	glycine dehydrogenase	Metabolic pathways	Global and overview maps	0	65.443
319	Msex2.03128	0.869142532248364	NA	NA	NA	NA	NA	GLDC	glycine dehydrogenase	Glycine, serine and threonine metabolism	Amino acid metabolism	0	65.443
320	Msex2.03128	0.869142532248364	NA	NA	NA	NA	NA	GLDC	glycine dehydrogenase	Biosynthesis of secondary metabolites	Global and overview maps	0	65.443
321	Msex2.03128	0.869142532248364	NA	NA	NA	NA	NA	GLDC	glycine dehydrogenase	Biosynthesis of antibiotics	Global and overview maps	0	65.443
322	Msex2.03299	0.905022599849392	NA	NA	NA	NA	NA	SARDH	sarcosine dehydrogenase	Metabolic pathways	Global and overview maps	1.14e-77	42.202
323	Msex2.03299	0.905022599849392	NA	NA	NA	NA	NA	SARDH	sarcosine dehydrogenase	Glycine, serine and threonine metabolism	Amino acid metabolism	1.14e-77	42.202
324	Msex2.03410	-1.14159149224937	NA	NA	NA	NA	NA	CES1	carboxylesterase 1	Drug metabolism - other enzymes	Xenobiotics biodegradation and metabolism	7.3e-83	34.142
325	Msex2.03412	0.70651230508427	NA	NA	NA	NA	NA	katE	catalase	MAPK signaling pathway - yeast	Signal transduction	0	71.888
326	Msex2.03412	0.70651230508427	NA	NA	NA	NA	NA	katE	catalase	Biosynthesis of antibiotics	Global and overview maps	0	71.888
327	Msex2.03412	0.70651230508427	NA	NA	NA	NA	NA	katE	catalase	Longevity regulating pathway - multiple species	Aging	0	71.888
328	Msex2.03412	0.70651230508427	NA	NA	NA	NA	NA	katE	catalase	Peroxisome	Transport and catabolism	0	71.888
329	Msex2.03412	0.70651230508427	NA	NA	NA	NA	NA	katE	catalase	Metabolic pathways	Global and overview maps	0	71.888
330	Msex2.03412	0.70651230508427	NA	NA	NA	NA	NA	katE	catalase	Longevity regulating pathway - worm	Aging	0	71.888
331	Msex2.03412	0.70651230508427	NA	NA	NA	NA	NA	katE	catalase	Glyoxylate and dicarboxylate metabolism	Carbohydrate metabolism	0	71.888
332	Msex2.03412	0.70651230508427	NA	NA	NA	NA	NA	katE	catalase	Carbon metabolism	Global and overview maps	0	71.888
333	Msex2.03412	0.70651230508427	NA	NA	NA	NA	NA	katE	catalase	Biosynthesis of secondary metabolites	Global and overview maps	0	71.888
334	Msex2.03412	0.70651230508427	NA	NA	NA	NA	NA	katE	catalase	Tryptophan metabolism	Amino acid metabolism	0	71.888
335	Msex2.03412	0.70651230508427	NA	NA	NA	NA	NA	katE	catalase	Amyotrophic lateral sclerosis (ALS)	Neurodegenerative disease	0	71.888
336	Msex2.03412	0.70651230508427	NA	NA	NA	NA	NA	katE	catalase	MAPK signaling pathway - plant	Signal transduction	0	71.888
337	Msex2.03412	0.70651230508427	NA	NA	NA	NA	NA	katE	catalase	Longevity regulating pathway	Aging	0	71.888
338	Msex2.03412	0.70651230508427	NA	NA	NA	NA	NA	katE	catalase	FoxO signaling pathway	Signal transduction	0	71.888
339	Msex2.03441	2.04819336221805	NA	NA	NA	NA	NA	SLC25A16	solute carrier family 25 (mitochondrial carrier protein), member 16	None	None	9.49e-102	54.333
340	Msex2.03457	NA	0.676701772191319	NA	NA	NA	NA	EIF5A	translation initiation factor 5A	None	None	8.51e-83	82.014
341	Msex2.03572	1.91597152854961	1.25694009580787	NA	NA	NA	NA	DCE	dopachrome tautomerase	Metabolic pathways	Global and overview maps	3.01e-36	28.15
342	Msex2.03572	1.91597152854961	1.25694009580787	NA	NA	NA	NA	DCE	dopachrome tautomerase	Tyrosine metabolism	Amino acid metabolism	3.01e-36	28.15
343	Msex2.03587	0.726797714374838	NA	NA	NA	NA	NA	E3.4.21.84	limulus clotting factor C	None	None	8.91e-33	33.459
344	Msex2.03607	1.3618856699947	2.12432915238841	NA	NA	NA	NA	PGRP	peptidoglycan recognition protein	None	None	3.34e-59	45.596
345	Msex2.03622	-1.50943791289127	NA	NA	NA	NA	-2.16823840438367	RLBP1	retinaldehyde-binding protein 1	None	None	2.55e-08	20.565
346	Msex2.03652	1.184833306218	NA	NA	NA	NA	NA	EFEMP2	EGF-containing fibulin-like extracellular matrix protein 2	None	None	1.7e-59	32.5
347	Msex2.03656	1.03235305618628	NA	NA	NA	NA	NA	TMPRSS15	enterokinase	None	None	1.19e-16	29.952
348	Msex2.03661	-1.19068914799724	NA	NA	NA	NA	NA	GLIS1_3	zinc finger protein GLIS1/3	None	None	1.88e-62	66.883
349	Msex2.03699	1.24515048166349	NA	NA	NA	NA	NA	ADCY5	adenylate cyclase 5	Melanogenesis	Endocrine system	0	50.855
350	Msex2.03699	1.24515048166349	NA	NA	NA	NA	NA	ADCY5	adenylate cyclase 5	GnRH signaling pathway	Endocrine system	0	50.855
351	Msex2.03699	1.24515048166349	NA	NA	NA	NA	NA	ADCY5	adenylate cyclase 5	Insulin secretion	Endocrine system	0	50.855
352	Msex2.03699	1.24515048166349	NA	NA	NA	NA	NA	ADCY5	adenylate cyclase 5	Serotonergic synapse	Nervous system	0	50.855
353	Msex2.03699	1.24515048166349	NA	NA	NA	NA	NA	ADCY5	adenylate cyclase 5	Aldosterone synthesis and secretion	Endocrine system	0	50.855
354	Msex2.03699	1.24515048166349	NA	NA	NA	NA	NA	ADCY5	adenylate cyclase 5	Renin secretion	Endocrine system	0	50.855
355	Msex2.03699	1.24515048166349	NA	NA	NA	NA	NA	ADCY5	adenylate cyclase 5	Pathways in cancer	Cancer: overview	0	50.855
356	Msex2.03699	1.24515048166349	NA	NA	NA	NA	NA	ADCY5	adenylate cyclase 5	Morphine addiction	Substance dependence	0	50.855
357	Msex2.03699	1.24515048166349	NA	NA	NA	NA	NA	ADCY5	adenylate cyclase 5	Amphetamine addiction	Substance dependence	0	50.855
358	Msex2.03699	1.24515048166349	NA	NA	NA	NA	NA	ADCY5	adenylate cyclase 5	Glutamatergic synapse	Nervous system	0	50.855
359	Msex2.03699	1.24515048166349	NA	NA	NA	NA	NA	ADCY5	adenylate cyclase 5	Adrenergic signaling in cardiomyocytes	Circulatory system	0	50.855
360	Msex2.03699	1.24515048166349	NA	NA	NA	NA	NA	ADCY5	adenylate cyclase 5	Longevity regulating pathway - multiple species	Aging	0	50.855
361	Msex2.03699	1.24515048166349	NA	NA	NA	NA	NA	ADCY5	adenylate cyclase 5	Progesterone-mediated oocyte maturation	Endocrine system	0	50.855
362	Msex2.03699	1.24515048166349	NA	NA	NA	NA	NA	ADCY5	adenylate cyclase 5	Cortisol synthesis and secretion	Endocrine system	0	50.855
363	Msex2.03699	1.24515048166349	NA	NA	NA	NA	NA	ADCY5	adenylate cyclase 5	Dopaminergic synapse	Nervous system	0	50.855
364	Msex2.03699	1.24515048166349	NA	NA	NA	NA	NA	ADCY5	adenylate cyclase 5	cGMP-PKG signaling pathway	Signal transduction	0	50.855
365	Msex2.03699	1.24515048166349	NA	NA	NA	NA	NA	ADCY5	adenylate cyclase 5	Metabolic pathways	Global and overview maps	0	50.855
366	Msex2.03699	1.24515048166349	NA	NA	NA	NA	NA	ADCY5	adenylate cyclase 5	Apelin signaling pathway	Signal transduction	0	50.855
367	Msex2.03699	1.24515048166349	NA	NA	NA	NA	NA	ADCY5	adenylate cyclase 5	Estrogen signaling pathway	Endocrine system	0	50.855
368	Msex2.03699	1.24515048166349	NA	NA	NA	NA	NA	ADCY5	adenylate cyclase 5	Inflammatory mediator regulation of TRP channels	Sensory system	0	50.855
369	Msex2.03699	1.24515048166349	NA	NA	NA	NA	NA	ADCY5	adenylate cyclase 5	Thyroid hormone synthesis	Endocrine system	0	50.855
370	Msex2.03699	1.24515048166349	NA	NA	NA	NA	NA	ADCY5	adenylate cyclase 5	Chemokine signaling pathway	Immune system	0	50.855
371	Msex2.03699	1.24515048166349	NA	NA	NA	NA	NA	ADCY5	adenylate cyclase 5	Pancreatic secretion	Digestive system	0	50.855
372	Msex2.03699	1.24515048166349	NA	NA	NA	NA	NA	ADCY5	adenylate cyclase 5	Parathyroid hormone synthesis, secretion and action	Endocrine system	0	50.855
373	Msex2.03699	1.24515048166349	NA	NA	NA	NA	NA	ADCY5	adenylate cyclase 5	Platelet activation	Immune system	0	50.855
374	Msex2.03699	1.24515048166349	NA	NA	NA	NA	NA	ADCY5	adenylate cyclase 5	Cushing syndrome	Endocrine and metabolic disease	0	50.855
375	Msex2.03699	1.24515048166349	NA	NA	NA	NA	NA	ADCY5	adenylate cyclase 5	Dilated cardiomyopathy (DCM)	Cardiovascular disease	0	50.855
376	Msex2.03699	1.24515048166349	NA	NA	NA	NA	NA	ADCY5	adenylate cyclase 5	Thermogenesis	Environmental adaptation	0	50.855
377	Msex2.03699	1.24515048166349	NA	NA	NA	NA	NA	ADCY5	adenylate cyclase 5	Cocaine addiction	Substance dependence	0	50.855
378	Msex2.03699	1.24515048166349	NA	NA	NA	NA	NA	ADCY5	adenylate cyclase 5	Endocrine resistance	Drug resistance: antineoplastic	0	50.855
379	Msex2.03699	1.24515048166349	NA	NA	NA	NA	NA	ADCY5	adenylate cyclase 5	Gap junction	Cellular community - eukaryotes	0	50.855
380	Msex2.03699	1.24515048166349	NA	NA	NA	NA	NA	ADCY5	adenylate cyclase 5	Parkinson disease	Neurodegenerative disease	0	50.855
381	Msex2.03699	1.24515048166349	NA	NA	NA	NA	NA	ADCY5	adenylate cyclase 5	Purine metabolism	Nucleotide metabolism	0	50.855
382	Msex2.03699	1.24515048166349	NA	NA	NA	NA	NA	ADCY5	adenylate cyclase 5	Oxytocin signaling pathway	Endocrine system	0	50.855
383	Msex2.03699	1.24515048166349	NA	NA	NA	NA	NA	ADCY5	adenylate cyclase 5	Oocyte meiosis	Cell growth and death	0	50.855
384	Msex2.03699	1.24515048166349	NA	NA	NA	NA	NA	ADCY5	adenylate cyclase 5	Phospholipase D signaling pathway	Signal transduction	0	50.855
385	Msex2.03699	1.24515048166349	NA	NA	NA	NA	NA	ADCY5	adenylate cyclase 5	Longevity regulating pathway	Aging	0	50.855
386	Msex2.03699	1.24515048166349	NA	NA	NA	NA	NA	ADCY5	adenylate cyclase 5	Regulation of lipolysis in adipocytes	Endocrine system	0	50.855
387	Msex2.03699	1.24515048166349	NA	NA	NA	NA	NA	ADCY5	adenylate cyclase 5	Human cytomegalovirus infection	Infectious disease: viral	0	50.855
388	Msex2.03699	1.24515048166349	NA	NA	NA	NA	NA	ADCY5	adenylate cyclase 5	Ovarian steroidogenesis	Endocrine system	0	50.855
389	Msex2.03699	1.24515048166349	NA	NA	NA	NA	NA	ADCY5	adenylate cyclase 5	cAMP signaling pathway	Signal transduction	0	50.855
390	Msex2.03699	1.24515048166349	NA	NA	NA	NA	NA	ADCY5	adenylate cyclase 5	Salivary secretion	Digestive system	0	50.855
391	Msex2.03699	1.24515048166349	NA	NA	NA	NA	NA	ADCY5	adenylate cyclase 5	Bile secretion	Digestive system	0	50.855
392	Msex2.03699	1.24515048166349	NA	NA	NA	NA	NA	ADCY5	adenylate cyclase 5	Growth hormone synthesis, secretion and action</a> <font class="new">New!</font></dd>	Endocrine system	0	50.855
393	Msex2.03699	1.24515048166349	NA	NA	NA	NA	NA	ADCY5	adenylate cyclase 5	GABAergic synapse	Nervous system	0	50.855
394	Msex2.03699	1.24515048166349	NA	NA	NA	NA	NA	ADCY5	adenylate cyclase 5	Circadian entrainment	Environmental adaptation	0	50.855
395	Msex2.03699	1.24515048166349	NA	NA	NA	NA	NA	ADCY5	adenylate cyclase 5	Retrograde endocannabinoid signaling	Nervous system	0	50.855
396	Msex2.03699	1.24515048166349	NA	NA	NA	NA	NA	ADCY5	adenylate cyclase 5	Cholinergic synapse	Nervous system	0	50.855
397	Msex2.03699	1.24515048166349	NA	NA	NA	NA	NA	ADCY5	adenylate cyclase 5	Human T-cell leukemia virus 1 infection	Infectious disease: viral	0	50.855
398	Msex2.03699	1.24515048166349	NA	NA	NA	NA	NA	ADCY5	adenylate cyclase 5	Alcoholism	Substance dependence	0	50.855
399	Msex2.03699	1.24515048166349	NA	NA	NA	NA	NA	ADCY5	adenylate cyclase 5	Vascular smooth muscle contraction	Circulatory system	0	50.855
400	Msex2.03699	1.24515048166349	NA	NA	NA	NA	NA	ADCY5	adenylate cyclase 5	Relaxin signaling pathway	Endocrine system	0	50.855
401	Msex2.03699	1.24515048166349	NA	NA	NA	NA	NA	ADCY5	adenylate cyclase 5	Rap1 signaling pathway	Signal transduction	0	50.855
402	Msex2.03699	1.24515048166349	NA	NA	NA	NA	NA	ADCY5	adenylate cyclase 5	Gastric acid secretion	Digestive system	0	50.855
403	Msex2.03720	0.665846003195256	NA	NA	NA	NA	NA	adk	adenylate kinase	Purine metabolism	Nucleotide metabolism	1.15e-129	77.682
404	Msex2.03720	0.665846003195256	NA	NA	NA	NA	NA	adk	adenylate kinase	Biosynthesis of antibiotics	Global and overview maps	1.15e-129	77.682
405	Msex2.03720	0.665846003195256	NA	NA	NA	NA	NA	adk	adenylate kinase	Thiamine metabolism	Metabolism of cofactors and vitamins	1.15e-129	77.682
406	Msex2.03720	0.665846003195256	NA	NA	NA	NA	NA	adk	adenylate kinase	Metabolic pathways	Global and overview maps	1.15e-129	77.682
407	Msex2.03720	0.665846003195256	NA	NA	NA	NA	NA	adk	adenylate kinase	Biosynthesis of secondary metabolites	Global and overview maps	1.15e-129	77.682
408	Msex2.03729	1.45151755408446	NA	NA	NA	NA	NA	ATL	atlastin	None	None	1.16e-127	47.743
409	Msex2.03757	2.30906536584947	1.21149414776146	NA	NA	NA	NA	SMAD1	mothers against decapentaplegic homolog 1	Transcriptional misregulation in cancer	Cancer: overview	5.84e-09	24.51
410	Msex2.03757	2.30906536584947	1.21149414776146	NA	NA	NA	NA	SMAD1	mothers against decapentaplegic homolog 1	Hippo signaling pathway - fly	Signal transduction	5.84e-09	24.51
411	Msex2.03757	2.30906536584947	1.21149414776146	NA	NA	NA	NA	SMAD1	mothers against decapentaplegic homolog 1	Hippo signaling pathway	Signal transduction	5.84e-09	24.51
412	Msex2.03757	2.30906536584947	1.21149414776146	NA	NA	NA	NA	SMAD1	mothers against decapentaplegic homolog 1	Signaling pathways regulating pluripotency of stem cells	Cellular community - eukaryotes	5.84e-09	24.51
413	Msex2.03757	2.30906536584947	1.21149414776146	NA	NA	NA	NA	SMAD1	mothers against decapentaplegic homolog 1	TGF-beta signaling pathway	Signal transduction	5.84e-09	24.51
414	Msex2.03779	0.577261817564864	NA	NA	NA	NA	NA	ZDHHC2_15_20	palmitoyltransferase ZDHHC2/15/20	None	None	8.76e-107	50.799
415	Msex2.03783	1.95117795476891	1.12360569031308	NA	NA	NA	NA	RLBP1	retinaldehyde-binding protein 1	None	None	4.51e-07	25.517
416	Msex2.03956	0.837953674691064	NA	NA	NA	NA	NA	E2.3.1.9	acetyl-CoA C-acetyltransferase	Metabolic pathways	Global and overview maps	0	69.403
417	Msex2.03956	0.837953674691064	NA	NA	NA	NA	NA	E2.3.1.9	acetyl-CoA C-acetyltransferase	Lysine degradation	Amino acid metabolism	0	69.403
418	Msex2.03956	0.837953674691064	NA	NA	NA	NA	NA	E2.3.1.9	acetyl-CoA C-acetyltransferase	Pyruvate metabolism	Carbohydrate metabolism	0	69.403
419	Msex2.03956	0.837953674691064	NA	NA	NA	NA	NA	E2.3.1.9	acetyl-CoA C-acetyltransferase	Synthesis and degradation of ketone bodies	Lipid metabolism	0	69.403
420	Msex2.03956	0.837953674691064	NA	NA	NA	NA	NA	E2.3.1.9	acetyl-CoA C-acetyltransferase	Tryptophan metabolism	Amino acid metabolism	0	69.403
421	Msex2.03956	0.837953674691064	NA	NA	NA	NA	NA	E2.3.1.9	acetyl-CoA C-acetyltransferase	Biosynthesis of antibiotics	Global and overview maps	0	69.403
422	Msex2.03956	0.837953674691064	NA	NA	NA	NA	NA	E2.3.1.9	acetyl-CoA C-acetyltransferase	Propanoate metabolism	Carbohydrate metabolism	0	69.403
423	Msex2.03956	0.837953674691064	NA	NA	NA	NA	NA	E2.3.1.9	acetyl-CoA C-acetyltransferase	Carbon metabolism	Global and overview maps	0	69.403
424	Msex2.03956	0.837953674691064	NA	NA	NA	NA	NA	E2.3.1.9	acetyl-CoA C-acetyltransferase	Butanoate metabolism	Carbohydrate metabolism	0	69.403
425	Msex2.03956	0.837953674691064	NA	NA	NA	NA	NA	E2.3.1.9	acetyl-CoA C-acetyltransferase	Microbial metabolism in diverse environments	Global and overview maps	0	69.403
426	Msex2.03956	0.837953674691064	NA	NA	NA	NA	NA	E2.3.1.9	acetyl-CoA C-acetyltransferase	Fatty acid degradation	Lipid metabolism	0	69.403
427	Msex2.03956	0.837953674691064	NA	NA	NA	NA	NA	E2.3.1.9	acetyl-CoA C-acetyltransferase	Fatty acid metabolism	Global and overview maps	0	69.403
428	Msex2.03956	0.837953674691064	NA	NA	NA	NA	NA	E2.3.1.9	acetyl-CoA C-acetyltransferase	Carbon fixation pathways in prokaryotes	Energy metabolism	0	69.403
429	Msex2.03956	0.837953674691064	NA	NA	NA	NA	NA	E2.3.1.9	acetyl-CoA C-acetyltransferase	Terpenoid backbone biosynthesis	Metabolism of terpenoids and polyketides	0	69.403
430	Msex2.03956	0.837953674691064	NA	NA	NA	NA	NA	E2.3.1.9	acetyl-CoA C-acetyltransferase	Two-component system	Signal transduction	0	69.403
431	Msex2.03956	0.837953674691064	NA	NA	NA	NA	NA	E2.3.1.9	acetyl-CoA C-acetyltransferase	Benzoate degradation	Xenobiotics biodegradation and metabolism	0	69.403
432	Msex2.03956	0.837953674691064	NA	NA	NA	NA	NA	E2.3.1.9	acetyl-CoA C-acetyltransferase	Glyoxylate and dicarboxylate metabolism	Carbohydrate metabolism	0	69.403
433	Msex2.03956	0.837953674691064	NA	NA	NA	NA	NA	E2.3.1.9	acetyl-CoA C-acetyltransferase	Biosynthesis of secondary metabolites	Global and overview maps	0	69.403
434	Msex2.03956	0.837953674691064	NA	NA	NA	NA	NA	E2.3.1.9	acetyl-CoA C-acetyltransferase	Valine, leucine and isoleucine degradation	Amino acid metabolism	0	69.403
435	Msex2.03974	0.680685330898231	NA	NA	NA	NA	NA	OST3	oligosaccharyltransferase complex subunit gamma	Various types of N-glycan biosynthesis	Glycan biosynthesis and metabolism	2.26e-101	54.747
436	Msex2.03974	0.680685330898231	NA	NA	NA	NA	NA	OST3	oligosaccharyltransferase complex subunit gamma	Metabolic pathways	Global and overview maps	2.26e-101	54.747
437	Msex2.03974	0.680685330898231	NA	NA	NA	NA	NA	OST3	oligosaccharyltransferase complex subunit gamma	N-Glycan biosynthesis	Glycan biosynthesis and metabolism	2.26e-101	54.747
438	Msex2.03974	0.680685330898231	NA	NA	NA	NA	NA	OST3	oligosaccharyltransferase complex subunit gamma	Protein processing in endoplasmic reticulum	Folding, sorting and degradation	2.26e-101	54.747
439	Msex2.03978	1.30991352955044	NA	NA	NA	NA	NA	CEL	bile salt-stimulated lipase	Glycerolipid metabolism	Lipid metabolism	1.1e-50	29.65
440	Msex2.03978	1.30991352955044	NA	NA	NA	NA	NA	CEL	bile salt-stimulated lipase	Fat digestion and absorption	Digestive system	1.1e-50	29.65
441	Msex2.03978	1.30991352955044	NA	NA	NA	NA	NA	CEL	bile salt-stimulated lipase	Metabolic pathways	Global and overview maps	1.1e-50	29.65
442	Msex2.03978	1.30991352955044	NA	NA	NA	NA	NA	CEL	bile salt-stimulated lipase	Pancreatic secretion	Digestive system	1.1e-50	29.65
443	Msex2.03978	1.30991352955044	NA	NA	NA	NA	NA	CEL	bile salt-stimulated lipase	Steroid biosynthesis	Lipid metabolism	1.1e-50	29.65
444	Msex2.03986	1.84820010545336	NA	NA	NA	NA	NA	GNMT	glycine N-methyltransferase	Metabolic pathways	Global and overview maps	4.33e-107	54.949
445	Msex2.03986	1.84820010545336	NA	NA	NA	NA	NA	GNMT	glycine N-methyltransferase	Glycine, serine and threonine metabolism	Amino acid metabolism	4.33e-107	54.949
446	Msex2.03999	1.06271728806494	NA	NA	NA	NA	NA	PRSS1_2_3	trypsin	Protein digestion and absorption	Digestive system	1.92e-50	41.921
447	Msex2.03999	1.06271728806494	NA	NA	NA	NA	NA	PRSS1_2_3	trypsin	Neuroactive ligand-receptor interaction	Signaling molecules and interaction	1.92e-50	41.921
448	Msex2.03999	1.06271728806494	NA	NA	NA	NA	NA	PRSS1_2_3	trypsin	Pancreatic secretion	Digestive system	1.92e-50	41.921
449	Msex2.03999	1.06271728806494	NA	NA	NA	NA	NA	PRSS1_2_3	trypsin	Influenza A	Infectious disease: viral	1.92e-50	41.921
450	Msex2.04056	0.730062097481517	NA	NA	NA	NA	NA	VANGL	vang-like	Wnt signaling pathway	Signal transduction	9.93e-118	44.278
451	Msex2.04098	NA	NA	NA	NA	NA	2.83224100262614	HTR2	5-hydroxytryptamine receptor 2	Serotonergic synapse	Nervous system	2.86e-54	32.949
452	Msex2.04098	NA	NA	NA	NA	NA	2.83224100262614	HTR2	5-hydroxytryptamine receptor 2	Calcium signaling pathway	Signal transduction	2.86e-54	32.949
453	Msex2.04098	NA	NA	NA	NA	NA	2.83224100262614	HTR2	5-hydroxytryptamine receptor 2	Neuroactive ligand-receptor interaction	Signaling molecules and interaction	2.86e-54	32.949
454	Msex2.04098	NA	NA	NA	NA	NA	2.83224100262614	HTR2	5-hydroxytryptamine receptor 2	Gap junction	Cellular community - eukaryotes	2.86e-54	32.949
455	Msex2.04098	NA	NA	NA	NA	NA	2.83224100262614	HTR2	5-hydroxytryptamine receptor 2	Inflammatory mediator regulation of TRP channels	Sensory system	2.86e-54	32.949
456	Msex2.04101	0.895902177747678	NA	NA	NA	NA	NA	HB	hunchback	None	None	2.55e-74	66.486
457	Msex2.04115	1.66134411681601	NA	NA	NA	NA	NA	norA	MFS transporter, DHA1 family, quinolone resistance protein	None	None	9.68e-05	21.684
458	Msex2.04210	1.06614577618691	NA	NA	NA	NA	NA	TMLHE	trimethyllysine dioxygenase	Lysine degradation	Amino acid metabolism	9.16e-72	36.464
459	Msex2.04210	1.06614577618691	NA	NA	NA	NA	NA	TMLHE	trimethyllysine dioxygenase	Metabolic pathways	Global and overview maps	9.16e-72	36.464
460	Msex2.04213	1.09769710027287	NA	NA	NA	NA	NA	ABCD2	ATP-binding cassette, subfamily D (ALD), member 2	ABC transporters	Membrane transport	1.39e-21	65.217
461	Msex2.04213	1.09769710027287	NA	NA	NA	NA	NA	ABCD2	ATP-binding cassette, subfamily D (ALD), member 2	Peroxisome	Transport and catabolism	1.39e-21	65.217
462	Msex2.04218	1.29973832938002	NA	NA	NA	NA	NA	TRET1	facilitated trehalose transporter	None	None	7.22e-33	24.303
463	Msex2.04240	1.09481954077499	1.09539948207983	NA	NA	NA	NA	SCARB1	scavenger receptor class B, member 1	Cortisol synthesis and secretion	Endocrine system	5.75e-35	25.722
464	Msex2.04240	1.09481954077499	1.09539948207983	NA	NA	NA	NA	SCARB1	scavenger receptor class B, member 1	Cholesterol metabolism	Digestive system	5.75e-35	25.722
465	Msex2.04240	1.09481954077499	1.09539948207983	NA	NA	NA	NA	SCARB1	scavenger receptor class B, member 1	Fat digestion and absorption	Digestive system	5.75e-35	25.722
466	Msex2.04240	1.09481954077499	1.09539948207983	NA	NA	NA	NA	SCARB1	scavenger receptor class B, member 1	Cushing syndrome	Endocrine and metabolic disease	5.75e-35	25.722
467	Msex2.04240	1.09481954077499	1.09539948207983	NA	NA	NA	NA	SCARB1	scavenger receptor class B, member 1	Bile secretion	Digestive system	5.75e-35	25.722
468	Msex2.04240	1.09481954077499	1.09539948207983	NA	NA	NA	NA	SCARB1	scavenger receptor class B, member 1	Phagosome	Transport and catabolism	5.75e-35	25.722
469	Msex2.04240	1.09481954077499	1.09539948207983	NA	NA	NA	NA	SCARB1	scavenger receptor class B, member 1	Vitamin digestion and absorption	Digestive system	5.75e-35	25.722
470	Msex2.04240	1.09481954077499	1.09539948207983	NA	NA	NA	NA	SCARB1	scavenger receptor class B, member 1	Ovarian steroidogenesis	Endocrine system	5.75e-35	25.722
471	Msex2.04240	1.09481954077499	1.09539948207983	NA	NA	NA	NA	SCARB1	scavenger receptor class B, member 1	Aldosterone synthesis and secretion	Endocrine system	5.75e-35	25.722
472	Msex2.04240	1.09481954077499	1.09539948207983	NA	NA	NA	NA	SCARB1	scavenger receptor class B, member 1	Hepatitis C	Infectious disease: viral	5.75e-35	25.722
473	Msex2.04311	1.31896129872605	NA	NA	NA	NA	NA	ALDH7A1	aldehyde dehydrogenase family 7 member A1	Microbial metabolism in diverse environments	Global and overview maps	0	64.453
474	Msex2.04311	1.31896129872605	NA	NA	NA	NA	NA	ALDH7A1	aldehyde dehydrogenase family 7 member A1	Glycolysis / Gluconeogenesis	Carbohydrate metabolism	0	64.453
475	Msex2.04311	1.31896129872605	NA	NA	NA	NA	NA	ALDH7A1	aldehyde dehydrogenase family 7 member A1	Glycerolipid metabolism	Lipid metabolism	0	64.453
476	Msex2.04311	1.31896129872605	NA	NA	NA	NA	NA	ALDH7A1	aldehyde dehydrogenase family 7 member A1	Metabolic pathways	Global and overview maps	0	64.453
477	Msex2.04311	1.31896129872605	NA	NA	NA	NA	NA	ALDH7A1	aldehyde dehydrogenase family 7 member A1	Fatty acid degradation	Lipid metabolism	0	64.453
478	Msex2.04311	1.31896129872605	NA	NA	NA	NA	NA	ALDH7A1	aldehyde dehydrogenase family 7 member A1	Arginine and proline metabolism	Amino acid metabolism	0	64.453
479	Msex2.04311	1.31896129872605	NA	NA	NA	NA	NA	ALDH7A1	aldehyde dehydrogenase family 7 member A1	Biosynthesis of secondary metabolites	Global and overview maps	0	64.453
480	Msex2.04311	1.31896129872605	NA	NA	NA	NA	NA	ALDH7A1	aldehyde dehydrogenase family 7 member A1	Ascorbate and aldarate metabolism	Carbohydrate metabolism	0	64.453
481	Msex2.04311	1.31896129872605	NA	NA	NA	NA	NA	ALDH7A1	aldehyde dehydrogenase family 7 member A1	Tryptophan metabolism	Amino acid metabolism	0	64.453
482	Msex2.04311	1.31896129872605	NA	NA	NA	NA	NA	ALDH7A1	aldehyde dehydrogenase family 7 member A1	Biosynthesis of antibiotics	Global and overview maps	0	64.453
483	Msex2.04311	1.31896129872605	NA	NA	NA	NA	NA	ALDH7A1	aldehyde dehydrogenase family 7 member A1	Pyruvate metabolism	Carbohydrate metabolism	0	64.453
484	Msex2.04311	1.31896129872605	NA	NA	NA	NA	NA	ALDH7A1	aldehyde dehydrogenase family 7 member A1	Lysine degradation	Amino acid metabolism	0	64.453
485	Msex2.04311	1.31896129872605	NA	NA	NA	NA	NA	ALDH7A1	aldehyde dehydrogenase family 7 member A1	Histidine metabolism	Amino acid metabolism	0	64.453
486	Msex2.04311	1.31896129872605	NA	NA	NA	NA	NA	ALDH7A1	aldehyde dehydrogenase family 7 member A1	beta-Alanine metabolism	Metabolism of other amino acids	0	64.453
487	Msex2.04311	1.31896129872605	NA	NA	NA	NA	NA	ALDH7A1	aldehyde dehydrogenase family 7 member A1	Valine, leucine and isoleucine degradation	Amino acid metabolism	0	64.453
488	Msex2.04311	1.31896129872605	NA	NA	NA	NA	NA	ALDH7A1	aldehyde dehydrogenase family 7 member A1	Glycine, serine and threonine metabolism	Amino acid metabolism	0	64.453
489	Msex2.04327	NA	NA	NA	NA	NA	5.82662756472521	E1.10.3.3	L-ascorbate oxidase	Metabolic pathways	Global and overview maps	4.12e-50	27.863
490	Msex2.04327	NA	NA	NA	NA	NA	5.82662756472521	E1.10.3.3	L-ascorbate oxidase	Ascorbate and aldarate metabolism	Carbohydrate metabolism	4.12e-50	27.863
491	Msex2.04355	1.13046173299589	NA	NA	NA	NA	NA	fabG	3-oxoacyl-[acyl-carrier protein] reductase	Fatty acid metabolism	Global and overview maps	1.77e-37	38.039
492	Msex2.04355	1.13046173299589	NA	NA	NA	NA	NA	fabG	3-oxoacyl-[acyl-carrier protein] reductase	Biosynthesis of antibiotics	Global and overview maps	1.77e-37	38.039
493	Msex2.04355	1.13046173299589	NA	NA	NA	NA	NA	fabG	3-oxoacyl-[acyl-carrier protein] reductase	Biotin metabolism	Metabolism of cofactors and vitamins	1.77e-37	38.039
494	Msex2.04355	1.13046173299589	NA	NA	NA	NA	NA	fabG	3-oxoacyl-[acyl-carrier protein] reductase	Prodigiosin biosynthesis	Biosynthesis of other secondary metabolites	1.77e-37	38.039
495	Msex2.04355	1.13046173299589	NA	NA	NA	NA	NA	fabG	3-oxoacyl-[acyl-carrier protein] reductase	Metabolic pathways	Global and overview maps	1.77e-37	38.039
496	Msex2.04355	1.13046173299589	NA	NA	NA	NA	NA	fabG	3-oxoacyl-[acyl-carrier protein] reductase	Biosynthesis of secondary metabolites	Global and overview maps	1.77e-37	38.039
497	Msex2.04355	1.13046173299589	NA	NA	NA	NA	NA	fabG	3-oxoacyl-[acyl-carrier protein] reductase	Fatty acid biosynthesis	Lipid metabolism	1.77e-37	38.039
498	Msex2.04368	NA	NA	NA	NA	NA	2.48497946130927	4CL	4-coumarate--CoA ligase	Biosynthesis of secondary metabolites	Global and overview maps	1.06e-33	23.664
499	Msex2.04368	NA	NA	NA	NA	NA	2.48497946130927	4CL	4-coumarate--CoA ligase	Phenylpropanoid biosynthesis	Biosynthesis of other secondary metabolites	1.06e-33	23.664
500	Msex2.04368	NA	NA	NA	NA	NA	2.48497946130927	4CL	4-coumarate--CoA ligase	Metabolic pathways	Global and overview maps	1.06e-33	23.664
501	Msex2.04368	NA	NA	NA	NA	NA	2.48497946130927	4CL	4-coumarate--CoA ligase	Ubiquinone and other terpenoid-quinone biosynthesis	Metabolism of cofactors and vitamins	1.06e-33	23.664
502	Msex2.04403	0.939850693402051	0.867866602280276	NA	NA	NA	NA	DBT	2-oxoisovalerate dehydrogenase E2 component (dihydrolipoyl transacylase)	Biosynthesis of secondary metabolites	Global and overview maps	3.52e-160	55.792
503	Msex2.04403	0.939850693402051	0.867866602280276	NA	NA	NA	NA	DBT	2-oxoisovalerate dehydrogenase E2 component (dihydrolipoyl transacylase)	Valine, leucine and isoleucine degradation	Amino acid metabolism	3.52e-160	55.792
504	Msex2.04403	0.939850693402051	0.867866602280276	NA	NA	NA	NA	DBT	2-oxoisovalerate dehydrogenase E2 component (dihydrolipoyl transacylase)	Propanoate metabolism	Carbohydrate metabolism	3.52e-160	55.792
505	Msex2.04403	0.939850693402051	0.867866602280276	NA	NA	NA	NA	DBT	2-oxoisovalerate dehydrogenase E2 component (dihydrolipoyl transacylase)	Metabolic pathways	Global and overview maps	3.52e-160	55.792
506	Msex2.04403	0.939850693402051	0.867866602280276	NA	NA	NA	NA	DBT	2-oxoisovalerate dehydrogenase E2 component (dihydrolipoyl transacylase)	Biosynthesis of antibiotics	Global and overview maps	3.52e-160	55.792
507	Msex2.04475	-0.816464903821569	NA	NA	NA	NA	NA	ROS1	proto-oncogene tyrosine-protein kinase ROS	MAPK signaling pathway - fly	Signal transduction	1.14e-106	24.29
508	Msex2.04495	0.817410446300186	NA	NA	NA	NA	NA	SLC50A	solute carrier family 50 (sugar transporter)	None	None	4.33e-22	29.268
509	Msex2.04514	0.476834499100723	NA	NA	NA	NA	NA	RP-L10e	large subunit ribosomal protein L10e	Ribosome	Translation	4.32e-147	90.783
510	Msex2.04540	NA	NA	NA	NA	1.81944625964842	NA	CYP4	cytochrome P450 family 4	None	None	0	66.785
511	Msex2.04589	1.30545691006081	1.25700642300268	NA	NA	NA	NA	proC	pyrroline-5-carboxylate reductase	Metabolic pathways	Global and overview maps	2.58e-60	46.792
512	Msex2.04589	1.30545691006081	1.25700642300268	NA	NA	NA	NA	proC	pyrroline-5-carboxylate reductase	Biosynthesis of amino acids	Global and overview maps	2.58e-60	46.792
513	Msex2.04589	1.30545691006081	1.25700642300268	NA	NA	NA	NA	proC	pyrroline-5-carboxylate reductase	Biosynthesis of antibiotics	Global and overview maps	2.58e-60	46.792
514	Msex2.04589	1.30545691006081	1.25700642300268	NA	NA	NA	NA	proC	pyrroline-5-carboxylate reductase	Arginine and proline metabolism	Amino acid metabolism	2.58e-60	46.792
515	Msex2.04589	1.30545691006081	1.25700642300268	NA	NA	NA	NA	proC	pyrroline-5-carboxylate reductase	Biosynthesis of secondary metabolites	Global and overview maps	2.58e-60	46.792
516	Msex2.04655	0.714152075792567	NA	NA	NA	NA	NA	purB	adenylosuccinate lyase	Biosynthesis of antibiotics	Global and overview maps	0	71.041
517	Msex2.04655	0.714152075792567	NA	NA	NA	NA	NA	purB	adenylosuccinate lyase	Metabolic pathways	Global and overview maps	0	71.041
518	Msex2.04655	0.714152075792567	NA	NA	NA	NA	NA	purB	adenylosuccinate lyase	Purine metabolism	Nucleotide metabolism	0	71.041
519	Msex2.04655	0.714152075792567	NA	NA	NA	NA	NA	purB	adenylosuccinate lyase	Biosynthesis of secondary metabolites	Global and overview maps	0	71.041
520	Msex2.04655	0.714152075792567	NA	NA	NA	NA	NA	purB	adenylosuccinate lyase	Alanine, aspartate and glutamate metabolism	Amino acid metabolism	0	71.041
521	Msex2.04666	0.73223046857034	NA	NA	NA	NA	NA	DPYD	dihydropyrimidine dehydrogenase (NADP+)	Pyrimidine metabolism	Nucleotide metabolism	0	67.153
522	Msex2.04666	0.73223046857034	NA	NA	NA	NA	NA	DPYD	dihydropyrimidine dehydrogenase (NADP+)	beta-Alanine metabolism	Metabolism of other amino acids	0	67.153
523	Msex2.04666	0.73223046857034	NA	NA	NA	NA	NA	DPYD	dihydropyrimidine dehydrogenase (NADP+)	Metabolic pathways	Global and overview maps	0	67.153
524	Msex2.04666	0.73223046857034	NA	NA	NA	NA	NA	DPYD	dihydropyrimidine dehydrogenase (NADP+)	Drug metabolism - other enzymes	Xenobiotics biodegradation and metabolism	0	67.153
525	Msex2.04666	0.73223046857034	NA	NA	NA	NA	NA	DPYD	dihydropyrimidine dehydrogenase (NADP+)	Pantothenate and CoA biosynthesis	Metabolism of cofactors and vitamins	0	67.153
526	Msex2.04704	2.32419908527268	NA	NA	NA	NA	NA	HCRTR2	hypocretin (orexin) receptor 2	Neuroactive ligand-receptor interaction	Signaling molecules and interaction	3.32e-79	42.932
527	Msex2.04712	NA	NA	NA	NA	NA	4.88601267882732	TRET1	facilitated trehalose transporter	None	None	3.41e-28	25.106
528	Msex2.04714	1.42421655018314	NA	NA	NA	NA	NA	TRET1	facilitated trehalose transporter	None	None	1.58e-28	24.597
529	Msex2.04715	1.04430818642223	NA	NA	NA	NA	NA	SLC27A1_4	solute carrier family 27 (fatty acid transporter), member 1/4	PPAR signaling pathway	Endocrine system	0	46.141
530	Msex2.04715	1.04430818642223	NA	NA	NA	NA	NA	SLC27A1_4	solute carrier family 27 (fatty acid transporter), member 1/4	Insulin resistance	Endocrine and metabolic disease	0	46.141
531	Msex2.04788	0.757501484324966	NA	NA	NA	NA	NA	ACADM	acyl-CoA dehydrogenase	Fatty acid degradation	Lipid metabolism	0	81.734
532	Msex2.04788	0.757501484324966	NA	NA	NA	NA	NA	ACADM	acyl-CoA dehydrogenase	Metabolic pathways	Global and overview maps	0	81.734
533	Msex2.04788	0.757501484324966	NA	NA	NA	NA	NA	ACADM	acyl-CoA dehydrogenase	PPAR signaling pathway	Endocrine system	0	81.734
534	Msex2.04788	0.757501484324966	NA	NA	NA	NA	NA	ACADM	acyl-CoA dehydrogenase	Biosynthesis of antibiotics	Global and overview maps	0	81.734
535	Msex2.04788	0.757501484324966	NA	NA	NA	NA	NA	ACADM	acyl-CoA dehydrogenase	Fatty acid metabolism	Global and overview maps	0	81.734
536	Msex2.04788	0.757501484324966	NA	NA	NA	NA	NA	ACADM	acyl-CoA dehydrogenase	Valine, leucine and isoleucine degradation	Amino acid metabolism	0	81.734
537	Msex2.04788	0.757501484324966	NA	NA	NA	NA	NA	ACADM	acyl-CoA dehydrogenase	Biosynthesis of secondary metabolites	Global and overview maps	0	81.734
538	Msex2.04889	NA	-1.04912967835726	NA	NA	NA	NA	CCBL	kynurenine---oxoglutarate transaminase / cysteine-S-conjugate beta-lyase / glutamine---phenylpyruvate transaminase	Cysteine and methionine metabolism	Amino acid metabolism	1.84e-154	53.505
539	Msex2.04889	NA	-1.04912967835726	NA	NA	NA	NA	CCBL	kynurenine---oxoglutarate transaminase / cysteine-S-conjugate beta-lyase / glutamine---phenylpyruvate transaminase	Tryptophan metabolism	Amino acid metabolism	1.84e-154	53.505
540	Msex2.04889	NA	-1.04912967835726	NA	NA	NA	NA	CCBL	kynurenine---oxoglutarate transaminase / cysteine-S-conjugate beta-lyase / glutamine---phenylpyruvate transaminase	Metabolic pathways	Global and overview maps	1.84e-154	53.505
541	Msex2.04889	NA	-1.04912967835726	NA	NA	NA	NA	CCBL	kynurenine---oxoglutarate transaminase / cysteine-S-conjugate beta-lyase / glutamine---phenylpyruvate transaminase	Selenocompound metabolism	Metabolism of other amino acids	1.84e-154	53.505
542	Msex2.04889	NA	-1.04912967835726	NA	NA	NA	NA	CCBL	kynurenine---oxoglutarate transaminase / cysteine-S-conjugate beta-lyase / glutamine---phenylpyruvate transaminase	Biosynthesis of secondary metabolites	Global and overview maps	1.84e-154	53.505
543	Msex2.04889	NA	-1.04912967835726	NA	NA	NA	NA	CCBL	kynurenine---oxoglutarate transaminase / cysteine-S-conjugate beta-lyase / glutamine---phenylpyruvate transaminase	Chemical carcinogenesis	Cancer: overview	1.84e-154	53.505
544	Msex2.04897	0.937307744708741	NA	NA	NA	NA	NA	glnA	glutamine synthetase	Nitrogen metabolism	Energy metabolism	7.11e-170	65.312
545	Msex2.04897	0.937307744708741	NA	NA	NA	NA	NA	glnA	glutamine synthetase	Two-component system	Signal transduction	7.11e-170	65.312
546	Msex2.04897	0.937307744708741	NA	NA	NA	NA	NA	glnA	glutamine synthetase	Alanine, aspartate and glutamate metabolism	Amino acid metabolism	7.11e-170	65.312
547	Msex2.04897	0.937307744708741	NA	NA	NA	NA	NA	glnA	glutamine synthetase	Microbial metabolism in diverse environments	Global and overview maps	7.11e-170	65.312
548	Msex2.04897	0.937307744708741	NA	NA	NA	NA	NA	glnA	glutamine synthetase	GABAergic synapse	Nervous system	7.11e-170	65.312
549	Msex2.04897	0.937307744708741	NA	NA	NA	NA	NA	glnA	glutamine synthetase	Glutamatergic synapse	Nervous system	7.11e-170	65.312
550	Msex2.04897	0.937307744708741	NA	NA	NA	NA	NA	glnA	glutamine synthetase	Metabolic pathways	Global and overview maps	7.11e-170	65.312
551	Msex2.04897	0.937307744708741	NA	NA	NA	NA	NA	glnA	glutamine synthetase	Arginine biosynthesis	Amino acid metabolism	7.11e-170	65.312
552	Msex2.04897	0.937307744708741	NA	NA	NA	NA	NA	glnA	glutamine synthetase	Biosynthesis of amino acids	Global and overview maps	7.11e-170	65.312
553	Msex2.04897	0.937307744708741	NA	NA	NA	NA	NA	glnA	glutamine synthetase	Glyoxylate and dicarboxylate metabolism	Carbohydrate metabolism	7.11e-170	65.312
554	Msex2.04897	0.937307744708741	NA	NA	NA	NA	NA	glnA	glutamine synthetase	Necroptosis	Cell growth and death	7.11e-170	65.312
555	Msex2.04903	1.02537981570973	0.7658209726287	NA	NA	NA	NA	E4.1.1.32	phosphoenolpyruvate carboxykinase (GTP)	Microbial metabolism in diverse environments	Global and overview maps	0	65.905
556	Msex2.04903	1.02537981570973	0.7658209726287	NA	NA	NA	NA	E4.1.1.32	phosphoenolpyruvate carboxykinase (GTP)	PI3K-Akt signaling pathway	Signal transduction	0	65.905
557	Msex2.04903	1.02537981570973	0.7658209726287	NA	NA	NA	NA	E4.1.1.32	phosphoenolpyruvate carboxykinase (GTP)	PPAR signaling pathway	Endocrine system	0	65.905
558	Msex2.04903	1.02537981570973	0.7658209726287	NA	NA	NA	NA	E4.1.1.32	phosphoenolpyruvate carboxykinase (GTP)	Insulin signaling pathway	Endocrine system	0	65.905
559	Msex2.04903	1.02537981570973	0.7658209726287	NA	NA	NA	NA	E4.1.1.32	phosphoenolpyruvate carboxykinase (GTP)	Biosynthesis of secondary metabolites	Global and overview maps	0	65.905
560	Msex2.04903	1.02537981570973	0.7658209726287	NA	NA	NA	NA	E4.1.1.32	phosphoenolpyruvate carboxykinase (GTP)	Glucagon signaling pathway	Endocrine system	0	65.905
561	Msex2.04903	1.02537981570973	0.7658209726287	NA	NA	NA	NA	E4.1.1.32	phosphoenolpyruvate carboxykinase (GTP)	Pyruvate metabolism	Carbohydrate metabolism	0	65.905
562	Msex2.04903	1.02537981570973	0.7658209726287	NA	NA	NA	NA	E4.1.1.32	phosphoenolpyruvate carboxykinase (GTP)	Proximal tubule bicarbonate reclamation	Excretory system	0	65.905
563	Msex2.04903	1.02537981570973	0.7658209726287	NA	NA	NA	NA	E4.1.1.32	phosphoenolpyruvate carboxykinase (GTP)	Adipocytokine signaling pathway	Endocrine system	0	65.905
564	Msex2.04903	1.02537981570973	0.7658209726287	NA	NA	NA	NA	E4.1.1.32	phosphoenolpyruvate carboxykinase (GTP)	FoxO signaling pathway	Signal transduction	0	65.905
565	Msex2.04903	1.02537981570973	0.7658209726287	NA	NA	NA	NA	E4.1.1.32	phosphoenolpyruvate carboxykinase (GTP)	Insulin resistance	Endocrine and metabolic disease	0	65.905
566	Msex2.04903	1.02537981570973	0.7658209726287	NA	NA	NA	NA	E4.1.1.32	phosphoenolpyruvate carboxykinase (GTP)	Glycolysis / Gluconeogenesis	Carbohydrate metabolism	0	65.905
567	Msex2.04903	1.02537981570973	0.7658209726287	NA	NA	NA	NA	E4.1.1.32	phosphoenolpyruvate carboxykinase (GTP)	Biosynthesis of antibiotics	Global and overview maps	0	65.905
568	Msex2.04903	1.02537981570973	0.7658209726287	NA	NA	NA	NA	E4.1.1.32	phosphoenolpyruvate carboxykinase (GTP)	AMPK signaling pathway	Signal transduction	0	65.905
569	Msex2.04903	1.02537981570973	0.7658209726287	NA	NA	NA	NA	E4.1.1.32	phosphoenolpyruvate carboxykinase (GTP)	Citrate cycle (TCA cycle)	Carbohydrate metabolism	0	65.905
570	Msex2.04903	1.02537981570973	0.7658209726287	NA	NA	NA	NA	E4.1.1.32	phosphoenolpyruvate carboxykinase (GTP)	Metabolic pathways	Global and overview maps	0	65.905
571	Msex2.04927	0.728653298310828	NA	NA	NA	NA	NA	ACSF3	malonyl-CoA/methylmalonyl-CoA synthetase	Fatty acid biosynthesis	Lipid metabolism	5.8e-134	41.552
572	Msex2.04927	0.728653298310828	NA	NA	NA	NA	NA	ACSF3	malonyl-CoA/methylmalonyl-CoA synthetase	Valine, leucine and isoleucine degradation	Amino acid metabolism	5.8e-134	41.552
573	Msex2.04927	0.728653298310828	NA	NA	NA	NA	NA	ACSF3	malonyl-CoA/methylmalonyl-CoA synthetase	Metabolic pathways	Global and overview maps	5.8e-134	41.552
574	Msex2.04927	0.728653298310828	NA	NA	NA	NA	NA	ACSF3	malonyl-CoA/methylmalonyl-CoA synthetase	Fatty acid metabolism	Global and overview maps	5.8e-134	41.552
575	Msex2.04935	1.1642434198925	NA	NA	NA	NA	NA	GRASS	gram-positive specific serine protease	Toll and Imd signaling pathway	Immune system	2.59e-10	27.143
576	Msex2.04961	0.496154341437676	NA	NA	NA	NA	NA	RP-S15Ae	small subunit ribosomal protein S15Ae	Ribosome	Translation	1.46e-85	93.077
577	Msex2.04970	1.0574401671401	NA	NA	NA	NA	NA	E3.2.1.14	chitinase	Amino sugar and nucleotide sugar metabolism	Carbohydrate metabolism	0	43.885
578	Msex2.04970	1.0574401671401	NA	NA	NA	NA	NA	E3.2.1.14	chitinase	Metabolic pathways	Global and overview maps	0	43.885
579	Msex2.05025	-1.16910835744317	-1.24776291163313	NA	NA	NA	NA	ITGA4	integrin alpha 4	Leishmaniasis	Infectious disease: parasitic	5.91e-21	27.528
580	Msex2.05025	-1.16910835744317	-1.24776291163313	NA	NA	NA	NA	ITGA4	integrin alpha 4	Yersinia infection	Infectious disease: bacterial	5.91e-21	27.528
581	Msex2.05025	-1.16910835744317	-1.24776291163313	NA	NA	NA	NA	ITGA4	integrin alpha 4	Cell adhesion molecules (CAMs)	Signaling molecules and interaction	5.91e-21	27.528
582	Msex2.05025	-1.16910835744317	-1.24776291163313	NA	NA	NA	NA	ITGA4	integrin alpha 4	ECM-receptor interaction	Signaling molecules and interaction	5.91e-21	27.528
583	Msex2.05025	-1.16910835744317	-1.24776291163313	NA	NA	NA	NA	ITGA4	integrin alpha 4	PI3K-Akt signaling pathway	Signal transduction	5.91e-21	27.528
584	Msex2.05025	-1.16910835744317	-1.24776291163313	NA	NA	NA	NA	ITGA4	integrin alpha 4	Hematopoietic cell lineage	Immune system	5.91e-21	27.528
585	Msex2.05025	-1.16910835744317	-1.24776291163313	NA	NA	NA	NA	ITGA4	integrin alpha 4	Hypertrophic cardiomyopathy (HCM)	Cardiovascular disease	5.91e-21	27.528
586	Msex2.05025	-1.16910835744317	-1.24776291163313	NA	NA	NA	NA	ITGA4	integrin alpha 4	Arrhythmogenic right ventricular cardiomyopathy (ARVC)	Cardiovascular disease	5.91e-21	27.528
587	Msex2.05025	-1.16910835744317	-1.24776291163313	NA	NA	NA	NA	ITGA4	integrin alpha 4	Intestinal immune network for IgA production	Immune system	5.91e-21	27.528
588	Msex2.05025	-1.16910835744317	-1.24776291163313	NA	NA	NA	NA	ITGA4	integrin alpha 4	Focal adhesion	Cellular community - eukaryotes	5.91e-21	27.528
589	Msex2.05025	-1.16910835744317	-1.24776291163313	NA	NA	NA	NA	ITGA4	integrin alpha 4	Regulation of actin cytoskeleton	Cell motility	5.91e-21	27.528
590	Msex2.05025	-1.16910835744317	-1.24776291163313	NA	NA	NA	NA	ITGA4	integrin alpha 4	Human papillomavirus infection	Infectious disease: viral	5.91e-21	27.528
591	Msex2.05025	-1.16910835744317	-1.24776291163313	NA	NA	NA	NA	ITGA4	integrin alpha 4	Dilated cardiomyopathy (DCM)	Cardiovascular disease	5.91e-21	27.528
592	Msex2.05025	-1.16910835744317	-1.24776291163313	NA	NA	NA	NA	ITGA4	integrin alpha 4	Leukocyte transendothelial migration	Immune system	5.91e-21	27.528
593	Msex2.05040	0.883660889084916	NA	NA	NA	NA	NA	PXMP2	peroxisomal membrane protein 2	Peroxisome	Transport and catabolism	1.79e-22	36.559
594	Msex2.05069	3.1882731563929	1.69291159483606	NA	NA	NA	NA	RLBP1	retinaldehyde-binding protein 1	None	None	1.72e-11	22.927
595	Msex2.05070	NA	-4.06629811340263	NA	NA	NA	-4.81577247581203	RIMBP2	RIMS-binding protein 2	None	None	3.57e-48	34.793
596	Msex2.05092	1.24356747028228	0.9851069196649	NA	NA	NA	NA	E1.13.12.7	photinus-luciferin 4-monooxygenase (ATP-hydrolysing)	None	None	3.65e-50	30.06
597	Msex2.05098	2.85850806780024	4.26078148736289	NA	NA	NA	NA	AKR1C1	20alpha/3alpha-hydroxysteroid dehydrogenase / dihydrodiol dehydrogenase	Steroid hormone biosynthesis	Lipid metabolism	4.42e-75	40.694
598	Msex2.05098	2.85850806780024	4.26078148736289	NA	NA	NA	NA	AKR1C1	20alpha/3alpha-hydroxysteroid dehydrogenase / dihydrodiol dehydrogenase	Metabolism of xenobiotics by cytochrome P450	Xenobiotics biodegradation and metabolism	4.42e-75	40.694
599	Msex2.05163	0.857114479666963	0.739855990328131	NA	NA	NA	NA	ANPEP	aminopeptidase N	Renin-angiotensin system	Endocrine system	2e-129	32.648
600	Msex2.05163	0.857114479666963	0.739855990328131	NA	NA	NA	NA	ANPEP	aminopeptidase N	Metabolic pathways	Global and overview maps	2e-129	32.648
601	Msex2.05163	0.857114479666963	0.739855990328131	NA	NA	NA	NA	ANPEP	aminopeptidase N	Glutathione metabolism	Metabolism of other amino acids	2e-129	32.648
602	Msex2.05163	0.857114479666963	0.739855990328131	NA	NA	NA	NA	ANPEP	aminopeptidase N	Hematopoietic cell lineage	Immune system	2e-129	32.648
603	Msex2.05179	0.92259233837548	NA	NA	NA	NA	NA	BCKDHB	2-oxoisovalerate dehydrogenase E1 component beta subunit	Biosynthesis of secondary metabolites	Global and overview maps	2.25e-173	66.851
604	Msex2.05179	0.92259233837548	NA	NA	NA	NA	NA	BCKDHB	2-oxoisovalerate dehydrogenase E1 component beta subunit	Biosynthesis of antibiotics	Global and overview maps	2.25e-173	66.851
605	Msex2.05179	0.92259233837548	NA	NA	NA	NA	NA	BCKDHB	2-oxoisovalerate dehydrogenase E1 component beta subunit	Propanoate metabolism	Carbohydrate metabolism	2.25e-173	66.851
606	Msex2.05179	0.92259233837548	NA	NA	NA	NA	NA	BCKDHB	2-oxoisovalerate dehydrogenase E1 component beta subunit	Metabolic pathways	Global and overview maps	2.25e-173	66.851
607	Msex2.05179	0.92259233837548	NA	NA	NA	NA	NA	BCKDHB	2-oxoisovalerate dehydrogenase E1 component beta subunit	Valine, leucine and isoleucine degradation	Amino acid metabolism	2.25e-173	66.851
608	Msex2.05257	1.88464398075852	1.34173231415013	NA	NA	NA	NA	MTHFD	methylenetetrahydrofolate dehydrogenase (NADP+) / methenyltetrahydrofolate cyclohydrolase / formyltetrahydrofolate synthetase	Metabolic pathways	Global and overview maps	5.47e-99	60.618
609	Msex2.05257	1.88464398075852	1.34173231415013	NA	NA	NA	NA	MTHFD	methylenetetrahydrofolate dehydrogenase (NADP+) / methenyltetrahydrofolate cyclohydrolase / formyltetrahydrofolate synthetase	Microbial metabolism in diverse environments	Global and overview maps	5.47e-99	60.618
610	Msex2.05257	1.88464398075852	1.34173231415013	NA	NA	NA	NA	MTHFD	methylenetetrahydrofolate dehydrogenase (NADP+) / methenyltetrahydrofolate cyclohydrolase / formyltetrahydrofolate synthetase	One carbon pool by folate	Metabolism of cofactors and vitamins	5.47e-99	60.618
611	Msex2.05258	1.15067790068473	NA	NA	NA	NA	NA	MTHFD	methylenetetrahydrofolate dehydrogenase (NADP+) / methenyltetrahydrofolate cyclohydrolase / formyltetrahydrofolate synthetase	One carbon pool by folate	Metabolism of cofactors and vitamins	0	72.047
612	Msex2.05258	1.15067790068473	NA	NA	NA	NA	NA	MTHFD	methylenetetrahydrofolate dehydrogenase (NADP+) / methenyltetrahydrofolate cyclohydrolase / formyltetrahydrofolate synthetase	Metabolic pathways	Global and overview maps	0	72.047
613	Msex2.05258	1.15067790068473	NA	NA	NA	NA	NA	MTHFD	methylenetetrahydrofolate dehydrogenase (NADP+) / methenyltetrahydrofolate cyclohydrolase / formyltetrahydrofolate synthetase	Microbial metabolism in diverse environments	Global and overview maps	0	72.047
614	Msex2.05298	-1.62807710254375	NA	NA	NA	NA	NA	NPC2	Niemann-Pick C2 protein	Cholesterol metabolism	Digestive system	1.47e-15	29.936
615	Msex2.05298	-1.62807710254375	NA	NA	NA	NA	NA	NPC2	Niemann-Pick C2 protein	Lysosome	Transport and catabolism	1.47e-15	29.936
616	Msex2.05351	-2.01962383217461	NA	NA	NA	NA	NA	ADAMTS9	a disintegrin and metalloproteinase with thrombospondin motifs 9	None	None	1.64e-12	26.185
617	Msex2.05352	NA	NA	NA	NA	NA	2.55512985910358	LLGL	lethal(2) giant larvae protein	Hippo signaling pathway - fly	Signal transduction	0	46.628
618	Msex2.05352	NA	NA	NA	NA	NA	2.55512985910358	LLGL	lethal(2) giant larvae protein	Human papillomavirus infection	Infectious disease: viral	0	46.628
619	Msex2.05352	NA	NA	NA	NA	NA	2.55512985910358	LLGL	lethal(2) giant larvae protein	Tight junction	Cellular community - eukaryotes	0	46.628
620	Msex2.05352	NA	NA	NA	NA	NA	2.55512985910358	LLGL	lethal(2) giant larvae protein	Hippo signaling pathway	Signal transduction	0	46.628
621	Msex2.05388	1.33522098813337	NA	NA	NA	NA	NA	RLBP1	retinaldehyde-binding protein 1	None	None	5.71e-36	30.709
622	Msex2.05389	1.05888498108921	NA	NA	NA	NA	NA	RLBP1	retinaldehyde-binding protein 1	None	None	2.23e-32	29.675
623	Msex2.05426	0.827118057794012	NA	NA	NA	NA	NA	CPVL	vitellogenic carboxypeptidase-like protein	None	None	1.13e-104	44.34
624	Msex2.05455	0.714771596391165	NA	NA	NA	NA	NA	fixB	electron transfer flavoprotein alpha subunit	None	None	6.56e-142	67.791
625	Msex2.05477	NA	1.73781959692753	NA	NA	NA	NA	IMD	immune deficiency	Toll and Imd signaling pathway	Immune system	2.19e-13	26.752
626	Msex2.05478	1.37357809745592	NA	NA	NA	NA	NA	fucD	L-fuconate dehydratase	Microbial metabolism in diverse environments	Global and overview maps	0	58.525
627	Msex2.05478	1.37357809745592	NA	NA	NA	NA	NA	fucD	L-fuconate dehydratase	Metabolic pathways	Global and overview maps	0	58.525
628	Msex2.05478	1.37357809745592	NA	NA	NA	NA	NA	fucD	L-fuconate dehydratase	Fructose and mannose metabolism	Carbohydrate metabolism	0	58.525
629	Msex2.05543	1.21132051549252	NA	NA	NA	NA	NA	GRHPR	glyoxylate/hydroxypyruvate reductase	Pyruvate metabolism	Carbohydrate metabolism	1.03e-78	46.026
630	Msex2.05543	1.21132051549252	NA	NA	NA	NA	NA	GRHPR	glyoxylate/hydroxypyruvate reductase	Glyoxylate and dicarboxylate metabolism	Carbohydrate metabolism	1.03e-78	46.026
631	Msex2.05543	1.21132051549252	NA	NA	NA	NA	NA	GRHPR	glyoxylate/hydroxypyruvate reductase	Metabolic pathways	Global and overview maps	1.03e-78	46.026
632	Msex2.05543	1.21132051549252	NA	NA	NA	NA	NA	GRHPR	glyoxylate/hydroxypyruvate reductase	Glycine, serine and threonine metabolism	Amino acid metabolism	1.03e-78	46.026
633	Msex2.05543	1.21132051549252	NA	NA	NA	NA	NA	GRHPR	glyoxylate/hydroxypyruvate reductase	Microbial metabolism in diverse environments	Global and overview maps	1.03e-78	46.026
634	Msex2.05543	1.21132051549252	NA	NA	NA	NA	NA	GRHPR	glyoxylate/hydroxypyruvate reductase	Biosynthesis of secondary metabolites	Global and overview maps	1.03e-78	46.026
635	Msex2.05563	NA	NA	NA	NA	NA	4.49500810305369	SLC22A3	MFS transporter, OCT family, solute carrier family 22 (organic cation transporter), member 3	Choline metabolism in cancer	Cancer: overview	1.99e-42	27.913
636	Msex2.05643	1.09404910771342	NA	NA	NA	NA	NA	TRET1	facilitated trehalose transporter	None	None	1.83e-44	25.536
637	Msex2.05649	NA	NA	NA	NA	NA	3.3548026371051	SLC36A	solute carrier family 36 (proton-coupled amino acid transporter)	Autophagy - yeast	Transport and catabolism	7.47e-84	36.156
638	Msex2.05649	NA	NA	NA	NA	NA	3.3548026371051	SLC36A	solute carrier family 36 (proton-coupled amino acid transporter)	Protein digestion and absorption	Digestive system	7.47e-84	36.156
639	Msex2.05650	NA	NA	NA	NA	NA	6.74662594081412	SLC36A	solute carrier family 36 (proton-coupled amino acid transporter)	Protein digestion and absorption	Digestive system	2.83e-87	38.318
640	Msex2.05650	NA	NA	NA	NA	NA	6.74662594081412	SLC36A	solute carrier family 36 (proton-coupled amino acid transporter)	Autophagy - yeast	Transport and catabolism	2.83e-87	38.318
641	Msex2.05823	1.37192872145129	1.07637348114844	NA	NA	NA	NA	TRET1	facilitated trehalose transporter	None	None	3.14e-67	29.932
642	Msex2.05951	1.64195467384746	NA	NA	NA	NA	NA	AKR1C13	aldo-keto reductase family 1 member C13	None	None	1.46e-66	40.061
643	Msex2.06017	1.16573061581728	0.856875817020081	NA	NA	NA	NA	serA	D-3-phosphoglycerate dehydrogenase / 2-oxoglutarate reductase	Glycine, serine and threonine metabolism	Amino acid metabolism	8.8e-106	50.489
644	Msex2.06017	1.16573061581728	0.856875817020081	NA	NA	NA	NA	serA	D-3-phosphoglycerate dehydrogenase / 2-oxoglutarate reductase	Metabolic pathways	Global and overview maps	8.8e-106	50.489
645	Msex2.06017	1.16573061581728	0.856875817020081	NA	NA	NA	NA	serA	D-3-phosphoglycerate dehydrogenase / 2-oxoglutarate reductase	Biosynthesis of antibiotics	Global and overview maps	8.8e-106	50.489
646	Msex2.06017	1.16573061581728	0.856875817020081	NA	NA	NA	NA	serA	D-3-phosphoglycerate dehydrogenase / 2-oxoglutarate reductase	Methane metabolism	Energy metabolism	8.8e-106	50.489
647	Msex2.06017	1.16573061581728	0.856875817020081	NA	NA	NA	NA	serA	D-3-phosphoglycerate dehydrogenase / 2-oxoglutarate reductase	Biosynthesis of secondary metabolites	Global and overview maps	8.8e-106	50.489
648	Msex2.06017	1.16573061581728	0.856875817020081	NA	NA	NA	NA	serA	D-3-phosphoglycerate dehydrogenase / 2-oxoglutarate reductase	Carbon metabolism	Global and overview maps	8.8e-106	50.489
649	Msex2.06017	1.16573061581728	0.856875817020081	NA	NA	NA	NA	serA	D-3-phosphoglycerate dehydrogenase / 2-oxoglutarate reductase	Microbial metabolism in diverse environments	Global and overview maps	8.8e-106	50.489
650	Msex2.06017	1.16573061581728	0.856875817020081	NA	NA	NA	NA	serA	D-3-phosphoglycerate dehydrogenase / 2-oxoglutarate reductase	Cysteine and methionine metabolism	Amino acid metabolism	8.8e-106	50.489
651	Msex2.06017	1.16573061581728	0.856875817020081	NA	NA	NA	NA	serA	D-3-phosphoglycerate dehydrogenase / 2-oxoglutarate reductase	Biosynthesis of amino acids	Global and overview maps	8.8e-106	50.489
652	Msex2.06041	0.889915395531928	NA	NA	NA	NA	NA	SHPK	sedoheptulokinase	Metabolic pathways	Global and overview maps	2.04e-112	46.154
653	Msex2.06041	0.889915395531928	NA	NA	NA	NA	NA	SHPK	sedoheptulokinase	Carbon fixation in photosynthetic organisms	Energy metabolism	2.04e-112	46.154
654	Msex2.06146	0.836695208416494	NA	NA	NA	NA	NA	ACHE	acetylcholinesterase	Glycerophospholipid metabolism	Lipid metabolism	2.48e-71	32.664
655	Msex2.06146	0.836695208416494	NA	NA	NA	NA	NA	ACHE	acetylcholinesterase	Cholinergic synapse	Nervous system	2.48e-71	32.664
656	Msex2.06147	1.73356630208543	NA	NA	NA	NA	NA	CES2	carboxylesterase 2	Drug metabolism - other enzymes	Xenobiotics biodegradation and metabolism	2.26e-68	33.582
657	Msex2.06160	0.608964391696691	NA	NA	NA	NA	NA	ARL1	ADP-ribosylation factor-like protein 1	None	None	1.07e-115	88.889
658	Msex2.06175	-1.67875663467851	NA	NA	NA	NA	NA	KRAB	KRAB domain-containing zinc finger protein	Herpes simplex virus 1 infection	Infectious disease: viral	4.9e-64	38.904
659	Msex2.06255	2.03012591517527	1.63634753106227	NA	NA	NA	NA	AGPHD1	hydroxylysine kinase	Metabolic pathways	Global and overview maps	1.26e-59	35.912
660	Msex2.06255	2.03012591517527	1.63634753106227	NA	NA	NA	NA	AGPHD1	hydroxylysine kinase	Lysine degradation	Amino acid metabolism	1.26e-59	35.912
661	Msex2.06297	1.22224549943003	NA	NA	NA	NA	NA	ALDH	aldehyde dehydrogenase (NAD+)	Limonene and pinene degradation	Metabolism of terpenoids and polyketides	1.74e-148	51.724
662	Msex2.06297	1.22224549943003	NA	NA	NA	NA	NA	ALDH	aldehyde dehydrogenase (NAD+)	Chloroalkane and chloroalkene degradation	Xenobiotics biodegradation and metabolism	1.74e-148	51.724
663	Msex2.06297	1.22224549943003	NA	NA	NA	NA	NA	ALDH	aldehyde dehydrogenase (NAD+)	Ascorbate and aldarate metabolism	Carbohydrate metabolism	1.74e-148	51.724
664	Msex2.06297	1.22224549943003	NA	NA	NA	NA	NA	ALDH	aldehyde dehydrogenase (NAD+)	Metabolic pathways	Global and overview maps	1.74e-148	51.724
665	Msex2.06297	1.22224549943003	NA	NA	NA	NA	NA	ALDH	aldehyde dehydrogenase (NAD+)	Histidine metabolism	Amino acid metabolism	1.74e-148	51.724
666	Msex2.06297	1.22224549943003	NA	NA	NA	NA	NA	ALDH	aldehyde dehydrogenase (NAD+)	Valine, leucine and isoleucine degradation	Amino acid metabolism	1.74e-148	51.724
667	Msex2.06297	1.22224549943003	NA	NA	NA	NA	NA	ALDH	aldehyde dehydrogenase (NAD+)	Arginine and proline metabolism	Amino acid metabolism	1.74e-148	51.724
668	Msex2.06297	1.22224549943003	NA	NA	NA	NA	NA	ALDH	aldehyde dehydrogenase (NAD+)	Glycerolipid metabolism	Lipid metabolism	1.74e-148	51.724
669	Msex2.06297	1.22224549943003	NA	NA	NA	NA	NA	ALDH	aldehyde dehydrogenase (NAD+)	Tryptophan metabolism	Amino acid metabolism	1.74e-148	51.724
670	Msex2.06297	1.22224549943003	NA	NA	NA	NA	NA	ALDH	aldehyde dehydrogenase (NAD+)	Pyruvate metabolism	Carbohydrate metabolism	1.74e-148	51.724
671	Msex2.06297	1.22224549943003	NA	NA	NA	NA	NA	ALDH	aldehyde dehydrogenase (NAD+)	Biosynthesis of antibiotics	Global and overview maps	1.74e-148	51.724
672	Msex2.06297	1.22224549943003	NA	NA	NA	NA	NA	ALDH	aldehyde dehydrogenase (NAD+)	Glycolysis / Gluconeogenesis	Carbohydrate metabolism	1.74e-148	51.724
673	Msex2.06297	1.22224549943003	NA	NA	NA	NA	NA	ALDH	aldehyde dehydrogenase (NAD+)	beta-Alanine metabolism	Metabolism of other amino acids	1.74e-148	51.724
674	Msex2.06297	1.22224549943003	NA	NA	NA	NA	NA	ALDH	aldehyde dehydrogenase (NAD+)	Fatty acid degradation	Lipid metabolism	1.74e-148	51.724
675	Msex2.06297	1.22224549943003	NA	NA	NA	NA	NA	ALDH	aldehyde dehydrogenase (NAD+)	Biosynthesis of secondary metabolites	Global and overview maps	1.74e-148	51.724
676	Msex2.06297	1.22224549943003	NA	NA	NA	NA	NA	ALDH	aldehyde dehydrogenase (NAD+)	Microbial metabolism in diverse environments	Global and overview maps	1.74e-148	51.724
677	Msex2.06297	1.22224549943003	NA	NA	NA	NA	NA	ALDH	aldehyde dehydrogenase (NAD+)	Lysine degradation	Amino acid metabolism	1.74e-148	51.724
678	Msex2.06297	1.22224549943003	NA	NA	NA	NA	NA	ALDH	aldehyde dehydrogenase (NAD+)	Insect hormone biosynthesis	Metabolism of terpenoids and polyketides	1.74e-148	51.724
679	Msex2.06362	1.0556238240393	NA	NA	NA	NA	NA	FDPS	farnesyl diphosphate synthase	Metabolic pathways	Global and overview maps	6.48e-92	41.261
680	Msex2.06362	1.0556238240393	NA	NA	NA	NA	NA	FDPS	farnesyl diphosphate synthase	Biosynthesis of antibiotics	Global and overview maps	6.48e-92	41.261
681	Msex2.06362	1.0556238240393	NA	NA	NA	NA	NA	FDPS	farnesyl diphosphate synthase	Terpenoid backbone biosynthesis	Metabolism of terpenoids and polyketides	6.48e-92	41.261
682	Msex2.06362	1.0556238240393	NA	NA	NA	NA	NA	FDPS	farnesyl diphosphate synthase	Human T-cell leukemia virus 1 infection	Infectious disease: viral	6.48e-92	41.261
683	Msex2.06362	1.0556238240393	NA	NA	NA	NA	NA	FDPS	farnesyl diphosphate synthase	Influenza A	Infectious disease: viral	6.48e-92	41.261
684	Msex2.06362	1.0556238240393	NA	NA	NA	NA	NA	FDPS	farnesyl diphosphate synthase	Biosynthesis of secondary metabolites	Global and overview maps	6.48e-92	41.261
685	Msex2.06364	0.983676602451328	0.784406548781448	NA	NA	NA	NA	FDPS	farnesyl diphosphate synthase	Biosynthesis of secondary metabolites	Global and overview maps	5.55e-96	42.609
686	Msex2.06364	0.983676602451328	0.784406548781448	NA	NA	NA	NA	FDPS	farnesyl diphosphate synthase	Influenza A	Infectious disease: viral	5.55e-96	42.609
687	Msex2.06364	0.983676602451328	0.784406548781448	NA	NA	NA	NA	FDPS	farnesyl diphosphate synthase	Biosynthesis of antibiotics	Global and overview maps	5.55e-96	42.609
688	Msex2.06364	0.983676602451328	0.784406548781448	NA	NA	NA	NA	FDPS	farnesyl diphosphate synthase	Terpenoid backbone biosynthesis	Metabolism of terpenoids and polyketides	5.55e-96	42.609
689	Msex2.06364	0.983676602451328	0.784406548781448	NA	NA	NA	NA	FDPS	farnesyl diphosphate synthase	Human T-cell leukemia virus 1 infection	Infectious disease: viral	5.55e-96	42.609
690	Msex2.06364	0.983676602451328	0.784406548781448	NA	NA	NA	NA	FDPS	farnesyl diphosphate synthase	Metabolic pathways	Global and overview maps	5.55e-96	42.609
691	Msex2.06370	0.639381268320405	NA	NA	NA	NA	NA	ACTR3	actin-related protein 3	Yersinia infection	Infectious disease: bacterial	0	85.407
692	Msex2.06370	0.639381268320405	NA	NA	NA	NA	NA	ACTR3	actin-related protein 3	Autophagy - yeast	Transport and catabolism	0	85.407
693	Msex2.06370	0.639381268320405	NA	NA	NA	NA	NA	ACTR3	actin-related protein 3	Tight junction	Cellular community - eukaryotes	0	85.407
694	Msex2.06391	0.9372244430313	NA	NA	NA	NA	NA	DAK	triose/dihydroxyacetone kinase / FAD-AMP lyase (cyclizing)	Fructose and mannose metabolism	Carbohydrate metabolism	1.46e-106	41.03
695	Msex2.06391	0.9372244430313	NA	NA	NA	NA	NA	DAK	triose/dihydroxyacetone kinase / FAD-AMP lyase (cyclizing)	Methane metabolism	Energy metabolism	1.46e-106	41.03
696	Msex2.06391	0.9372244430313	NA	NA	NA	NA	NA	DAK	triose/dihydroxyacetone kinase / FAD-AMP lyase (cyclizing)	Carbon metabolism	Global and overview maps	1.46e-106	41.03
697	Msex2.06391	0.9372244430313	NA	NA	NA	NA	NA	DAK	triose/dihydroxyacetone kinase / FAD-AMP lyase (cyclizing)	RIG-I-like receptor signaling pathway	Immune system	1.46e-106	41.03
698	Msex2.06391	0.9372244430313	NA	NA	NA	NA	NA	DAK	triose/dihydroxyacetone kinase / FAD-AMP lyase (cyclizing)	Microbial metabolism in diverse environments	Global and overview maps	1.46e-106	41.03
699	Msex2.06391	0.9372244430313	NA	NA	NA	NA	NA	DAK	triose/dihydroxyacetone kinase / FAD-AMP lyase (cyclizing)	Metabolic pathways	Global and overview maps	1.46e-106	41.03
700	Msex2.06391	0.9372244430313	NA	NA	NA	NA	NA	DAK	triose/dihydroxyacetone kinase / FAD-AMP lyase (cyclizing)	Glycerolipid metabolism	Lipid metabolism	1.46e-106	41.03
701	Msex2.06428	0.938503432631224	NA	NA	NA	NA	NA	SLIT3	slit 3	Axon guidance	Development and regeneration	2.57e-12	24.229
702	Msex2.06429	0.703559098999399	0.879857795868127	NA	NA	NA	NA	ACADS	butyryl-CoA dehydrogenase	Butanoate metabolism	Carbohydrate metabolism	3.87e-105	47.246
703	Msex2.06429	0.703559098999399	0.879857795868127	NA	NA	NA	NA	ACADS	butyryl-CoA dehydrogenase	beta-Alanine metabolism	Metabolism of other amino acids	3.87e-105	47.246
704	Msex2.06429	0.703559098999399	0.879857795868127	NA	NA	NA	NA	ACADS	butyryl-CoA dehydrogenase	Biosynthesis of antibiotics	Global and overview maps	3.87e-105	47.246
705	Msex2.06429	0.703559098999399	0.879857795868127	NA	NA	NA	NA	ACADS	butyryl-CoA dehydrogenase	Biosynthesis of secondary metabolites	Global and overview maps	3.87e-105	47.246
706	Msex2.06429	0.703559098999399	0.879857795868127	NA	NA	NA	NA	ACADS	butyryl-CoA dehydrogenase	Metabolic pathways	Global and overview maps	3.87e-105	47.246
707	Msex2.06429	0.703559098999399	0.879857795868127	NA	NA	NA	NA	ACADS	butyryl-CoA dehydrogenase	Carbon metabolism	Global and overview maps	3.87e-105	47.246
708	Msex2.06429	0.703559098999399	0.879857795868127	NA	NA	NA	NA	ACADS	butyryl-CoA dehydrogenase	Microbial metabolism in diverse environments	Global and overview maps	3.87e-105	47.246
709	Msex2.06429	0.703559098999399	0.879857795868127	NA	NA	NA	NA	ACADS	butyryl-CoA dehydrogenase	Fatty acid metabolism	Global and overview maps	3.87e-105	47.246
710	Msex2.06429	0.703559098999399	0.879857795868127	NA	NA	NA	NA	ACADS	butyryl-CoA dehydrogenase	Valine, leucine and isoleucine degradation	Amino acid metabolism	3.87e-105	47.246
711	Msex2.06429	0.703559098999399	0.879857795868127	NA	NA	NA	NA	ACADS	butyryl-CoA dehydrogenase	Propanoate metabolism	Carbohydrate metabolism	3.87e-105	47.246
712	Msex2.06429	0.703559098999399	0.879857795868127	NA	NA	NA	NA	ACADS	butyryl-CoA dehydrogenase	Fatty acid degradation	Lipid metabolism	3.87e-105	47.246
713	Msex2.06440	-1.47047071886292	NA	NA	NA	NA	NA	tld	tolloid	None	None	1.41e-12	23.782
714	Msex2.06490	0.935837520763307	NA	NA	NA	NA	NA	E4.1.3.4	hydroxymethylglutaryl-CoA lyase	Peroxisome	Transport and catabolism	1.25e-118	57.093
715	Msex2.06490	0.935837520763307	NA	NA	NA	NA	NA	E4.1.3.4	hydroxymethylglutaryl-CoA lyase	Biosynthesis of secondary metabolites	Global and overview maps	1.25e-118	57.093
716	Msex2.06490	0.935837520763307	NA	NA	NA	NA	NA	E4.1.3.4	hydroxymethylglutaryl-CoA lyase	Synthesis and degradation of ketone bodies	Lipid metabolism	1.25e-118	57.093
717	Msex2.06490	0.935837520763307	NA	NA	NA	NA	NA	E4.1.3.4	hydroxymethylglutaryl-CoA lyase	Valine, leucine and isoleucine degradation	Amino acid metabolism	1.25e-118	57.093
718	Msex2.06490	0.935837520763307	NA	NA	NA	NA	NA	E4.1.3.4	hydroxymethylglutaryl-CoA lyase	Metabolic pathways	Global and overview maps	1.25e-118	57.093
719	Msex2.06490	0.935837520763307	NA	NA	NA	NA	NA	E4.1.3.4	hydroxymethylglutaryl-CoA lyase	Geraniol degradation	Metabolism of terpenoids and polyketides	1.25e-118	57.093
720	Msex2.06490	0.935837520763307	NA	NA	NA	NA	NA	E4.1.3.4	hydroxymethylglutaryl-CoA lyase	Butanoate metabolism	Carbohydrate metabolism	1.25e-118	57.093
721	Msex2.06517	0.685103366941996	NA	NA	NA	NA	NA	LCT	lactase-phlorizin hydrolase	Galactose metabolism	Carbohydrate metabolism	1.25e-128	45.86
722	Msex2.06517	0.685103366941996	NA	NA	NA	NA	NA	LCT	lactase-phlorizin hydrolase	Metabolic pathways	Global and overview maps	1.25e-128	45.86
723	Msex2.06517	0.685103366941996	NA	NA	NA	NA	NA	LCT	lactase-phlorizin hydrolase	Carbohydrate digestion and absorption	Digestive system	1.25e-128	45.86
724	Msex2.06518	0.4982478777468	NA	NA	NA	NA	NA	TRET1	facilitated trehalose transporter	None	None	4.65e-65	31.306
725	Msex2.06633	0.693291775089581	NA	NA	NA	NA	NA	TM9SF3	transmembrane 9 superfamily member 3	None	None	0	76.827
726	Msex2.06648	NA	NA	NA	NA	NA	3.27904121765163	PXDN	peroxidase	None	None	4.15e-05	34.694
727	Msex2.06676	0.580128003716569	0.937368757311493	NA	NA	NA	NA	BCAP31	B-cell receptor-associated protein 31	Human papillomavirus infection	Infectious disease: viral	1.74e-43	41.365
728	Msex2.06676	0.580128003716569	0.937368757311493	NA	NA	NA	NA	BCAP31	B-cell receptor-associated protein 31	Protein processing in endoplasmic reticulum	Folding, sorting and degradation	1.74e-43	41.365
729	Msex2.06699	2.29301612107028	NA	NA	NA	NA	NA	AASS	alpha-aminoadipic semialdehyde synthase	Lysine degradation	Amino acid metabolism	0	51.766
730	Msex2.06699	2.29301612107028	NA	NA	NA	NA	NA	AASS	alpha-aminoadipic semialdehyde synthase	Biosynthesis of antibiotics	Global and overview maps	0	51.766
731	Msex2.06699	2.29301612107028	NA	NA	NA	NA	NA	AASS	alpha-aminoadipic semialdehyde synthase	Metabolic pathways	Global and overview maps	0	51.766
732	Msex2.06699	2.29301612107028	NA	NA	NA	NA	NA	AASS	alpha-aminoadipic semialdehyde synthase	Biosynthesis of secondary metabolites	Global and overview maps	0	51.766
733	Msex2.06735	0.810816814483075	NA	NA	NA	NA	NA	SLC22A4_5	MFS transporter, OCT family, solute carrier family 22 (organic cation transporter), member 4/5	Choline metabolism in cancer	Cancer: overview	1.12e-102	38.095
734	Msex2.06743	1.16661684164242	NA	NA	NA	NA	NA	SLC22A4_5	MFS transporter, OCT family, solute carrier family 22 (organic cation transporter), member 4/5	Choline metabolism in cancer	Cancer: overview	5.94e-77	32.882
735	Msex2.06755	1.4579124381906	0.948236302798292	NA	NA	NA	NA	CHD4	chromodomain-helicase-DNA-binding protein 4	Viral carcinogenesis	Cancer: overview	0	69.369
736	Msex2.06755	1.4579124381906	0.948236302798292	NA	NA	NA	NA	CHD4	chromodomain-helicase-DNA-binding protein 4	Human papillomavirus infection	Infectious disease: viral	0	69.369
737	Msex2.06769	1.37184324550701	0.963590112892853	NA	NA	NA	NA	HPGD	15-hydroxyprostaglandin dehydrogenase (NAD)	Transcriptional misregulation in cancer	Cancer: overview	1.3e-22	29.545
738	Msex2.06771	0.827061279512329	NA	NA	NA	NA	NA	HPGD	15-hydroxyprostaglandin dehydrogenase (NAD)	Transcriptional misregulation in cancer	Cancer: overview	1.51e-24	34.161
739	Msex2.06845	NA	NA	NA	NA	NA	2.86230103377403	RIMS2	regulating synaptic membrane exocytosis protein 2	Insulin secretion	Endocrine system	3.27e-42	47.619
740	Msex2.06854	0.711756630015524	NA	NA	NA	NA	NA	frmB	S-formylglutathione hydrolase	Microbial metabolism in diverse environments	Global and overview maps	2.34e-121	62.324
741	Msex2.06854	0.711756630015524	NA	NA	NA	NA	NA	frmB	S-formylglutathione hydrolase	Metabolic pathways	Global and overview maps	2.34e-121	62.324
742	Msex2.06854	0.711756630015524	NA	NA	NA	NA	NA	frmB	S-formylglutathione hydrolase	Methane metabolism	Energy metabolism	2.34e-121	62.324
743	Msex2.06854	0.711756630015524	NA	NA	NA	NA	NA	frmB	S-formylglutathione hydrolase	Carbon metabolism	Global and overview maps	2.34e-121	62.324
744	Msex2.06874	1.02564500383362	NA	NA	NA	NA	NA	SERPINC1	antithrombin III	Complement and coagulation cascades	Immune system	1.86e-56	33.408
745	Msex2.06895	1.01121050387463	NA	NA	NA	NA	NA	SUGCT	succinate---hydroxymethylglutarate CoA-transferase	None	None	1.07e-138	50.38
746	Msex2.06949	1.24386177629231	NA	NA	NA	NA	NA	PRPS	ribose-phosphate pyrophosphokinase	Microbial metabolism in diverse environments	Global and overview maps	1.73e-162	72.555
747	Msex2.06949	1.24386177629231	NA	NA	NA	NA	NA	PRPS	ribose-phosphate pyrophosphokinase	Carbon metabolism	Global and overview maps	1.73e-162	72.555
748	Msex2.06949	1.24386177629231	NA	NA	NA	NA	NA	PRPS	ribose-phosphate pyrophosphokinase	Pentose phosphate pathway	Carbohydrate metabolism	1.73e-162	72.555
749	Msex2.06949	1.24386177629231	NA	NA	NA	NA	NA	PRPS	ribose-phosphate pyrophosphokinase	Biosynthesis of antibiotics	Global and overview maps	1.73e-162	72.555
750	Msex2.06949	1.24386177629231	NA	NA	NA	NA	NA	PRPS	ribose-phosphate pyrophosphokinase	Biosynthesis of amino acids	Global and overview maps	1.73e-162	72.555
751	Msex2.06949	1.24386177629231	NA	NA	NA	NA	NA	PRPS	ribose-phosphate pyrophosphokinase	Biosynthesis of secondary metabolites	Global and overview maps	1.73e-162	72.555
752	Msex2.06949	1.24386177629231	NA	NA	NA	NA	NA	PRPS	ribose-phosphate pyrophosphokinase	Metabolic pathways	Global and overview maps	1.73e-162	72.555
753	Msex2.06949	1.24386177629231	NA	NA	NA	NA	NA	PRPS	ribose-phosphate pyrophosphokinase	Purine metabolism	Nucleotide metabolism	1.73e-162	72.555
754	Msex2.07027	1.73661665527454	NA	NA	NA	NA	NA	CES2	carboxylesterase 2	Drug metabolism - other enzymes	Xenobiotics biodegradation and metabolism	3.87e-43	28.905
755	Msex2.07029	1.52816092231923	1.41594574691889	NA	NA	NA	NA	CES1	carboxylesterase 1	Drug metabolism - other enzymes	Xenobiotics biodegradation and metabolism	4.29e-43	28.387
756	Msex2.07058	-1.79830452274193	NA	NA	NA	NA	NA	TGFBI	transforming growth factor-beta-induced protein	None	None	4.41e-16	28.014
757	Msex2.07153	1.26914553095627	0.979373296995202	NA	NA	NA	NA	mmuM	homocysteine S-methyltransferase	Cysteine and methionine metabolism	Amino acid metabolism	2.87e-64	40.196
758	Msex2.07153	1.26914553095627	0.979373296995202	NA	NA	NA	NA	mmuM	homocysteine S-methyltransferase	Metabolic pathways	Global and overview maps	2.87e-64	40.196
759	Msex2.07153	1.26914553095627	0.979373296995202	NA	NA	NA	NA	mmuM	homocysteine S-methyltransferase	Biosynthesis of secondary metabolites	Global and overview maps	2.87e-64	40.196
760	Msex2.07166	NA	-2.11052115657687	NA	NA	NA	NA	MRPL49	large subunit ribosomal protein L49	None	None	1.18e-29	35.811
761	Msex2.07178	1.51032813563175	NA	NA	NA	NA	NA	alc	allantoicase	Microbial metabolism in diverse environments	Global and overview maps	3.16e-114	48.37
762	Msex2.07178	1.51032813563175	NA	NA	NA	NA	NA	alc	allantoicase	Purine metabolism	Nucleotide metabolism	3.16e-114	48.37
763	Msex2.07178	1.51032813563175	NA	NA	NA	NA	NA	alc	allantoicase	Metabolic pathways	Global and overview maps	3.16e-114	48.37
764	Msex2.07236	0.947940759771933	NA	NA	NA	NA	NA	EMX	homeobox protein EMX	None	None	1.62e-13	45.205
765	Msex2.07261	1.80484966301014	1.10427450571297	NA	NA	NA	NA	LIPF	gastric triacylglycerol lipase	Fat digestion and absorption	Digestive system	7.71e-90	39.633
766	Msex2.07261	1.80484966301014	1.10427450571297	NA	NA	NA	NA	LIPF	gastric triacylglycerol lipase	Metabolic pathways	Global and overview maps	7.71e-90	39.633
767	Msex2.07261	1.80484966301014	1.10427450571297	NA	NA	NA	NA	LIPF	gastric triacylglycerol lipase	Glycerolipid metabolism	Lipid metabolism	7.71e-90	39.633
768	Msex2.07297	1.04504302444023	NA	NA	NA	NA	NA	SLC39A1_2_3	solute carrier family 39 (zinc transporter), member 1/2/3	None	None	2.47e-07	27.374
769	Msex2.07334	0.64748316758192	NA	NA	NA	NA	NA	BCKDHA	2-oxoisovalerate dehydrogenase E1 component alpha subunit	Biosynthesis of antibiotics	Global and overview maps	2.92e-168	57.506
770	Msex2.07334	0.64748316758192	NA	NA	NA	NA	NA	BCKDHA	2-oxoisovalerate dehydrogenase E1 component alpha subunit	Valine, leucine and isoleucine degradation	Amino acid metabolism	2.92e-168	57.506
771	Msex2.07334	0.64748316758192	NA	NA	NA	NA	NA	BCKDHA	2-oxoisovalerate dehydrogenase E1 component alpha subunit	Propanoate metabolism	Carbohydrate metabolism	2.92e-168	57.506
772	Msex2.07334	0.64748316758192	NA	NA	NA	NA	NA	BCKDHA	2-oxoisovalerate dehydrogenase E1 component alpha subunit	Biosynthesis of secondary metabolites	Global and overview maps	2.92e-168	57.506
773	Msex2.07334	0.64748316758192	NA	NA	NA	NA	NA	BCKDHA	2-oxoisovalerate dehydrogenase E1 component alpha subunit	Metabolic pathways	Global and overview maps	2.92e-168	57.506
774	Msex2.07347	-1.01169033631456	NA	NA	NA	NA	NA	FOXF	forkhead box protein F	None	None	1.05e-39	88.889
775	Msex2.07392	0.805977406313758	NA	NA	NA	NA	NA	ALDH18A1	delta-1-pyrroline-5-carboxylate synthetase	Metabolic pathways	Global and overview maps	0	58.616
776	Msex2.07392	0.805977406313758	NA	NA	NA	NA	NA	ALDH18A1	delta-1-pyrroline-5-carboxylate synthetase	Biosynthesis of secondary metabolites	Global and overview maps	0	58.616
777	Msex2.07392	0.805977406313758	NA	NA	NA	NA	NA	ALDH18A1	delta-1-pyrroline-5-carboxylate synthetase	Arginine and proline metabolism	Amino acid metabolism	0	58.616
778	Msex2.07392	0.805977406313758	NA	NA	NA	NA	NA	ALDH18A1	delta-1-pyrroline-5-carboxylate synthetase	Biosynthesis of amino acids	Global and overview maps	0	58.616
779	Msex2.07460	0.838400960832873	NA	NA	NA	NA	NA	TUT1	speckle targeted PIP5K1A-regulated poly(A) polymerase	None	None	6.38e-17	29.319
780	Msex2.07480	NA	-2.07453094498249	NA	NA	NA	NA	PGAM	2,3-bisphosphoglycerate-dependent phosphoglycerate mutase	Biosynthesis of antibiotics	Global and overview maps	1.68e-124	66.798
781	Msex2.07480	NA	-2.07453094498249	NA	NA	NA	NA	PGAM	2,3-bisphosphoglycerate-dependent phosphoglycerate mutase	Central carbon metabolism in cancer	Cancer: overview	1.68e-124	66.798
782	Msex2.07480	NA	-2.07453094498249	NA	NA	NA	NA	PGAM	2,3-bisphosphoglycerate-dependent phosphoglycerate mutase	Glucagon signaling pathway	Endocrine system	1.68e-124	66.798
783	Msex2.07480	NA	-2.07453094498249	NA	NA	NA	NA	PGAM	2,3-bisphosphoglycerate-dependent phosphoglycerate mutase	Glycolysis / Gluconeogenesis	Carbohydrate metabolism	1.68e-124	66.798
784	Msex2.07480	NA	-2.07453094498249	NA	NA	NA	NA	PGAM	2,3-bisphosphoglycerate-dependent phosphoglycerate mutase	Methane metabolism	Energy metabolism	1.68e-124	66.798
785	Msex2.07480	NA	-2.07453094498249	NA	NA	NA	NA	PGAM	2,3-bisphosphoglycerate-dependent phosphoglycerate mutase	Glycine, serine and threonine metabolism	Amino acid metabolism	1.68e-124	66.798
786	Msex2.07480	NA	-2.07453094498249	NA	NA	NA	NA	PGAM	2,3-bisphosphoglycerate-dependent phosphoglycerate mutase	Biosynthesis of amino acids	Global and overview maps	1.68e-124	66.798
787	Msex2.07480	NA	-2.07453094498249	NA	NA	NA	NA	PGAM	2,3-bisphosphoglycerate-dependent phosphoglycerate mutase	Biosynthesis of secondary metabolites	Global and overview maps	1.68e-124	66.798
788	Msex2.07480	NA	-2.07453094498249	NA	NA	NA	NA	PGAM	2,3-bisphosphoglycerate-dependent phosphoglycerate mutase	Microbial metabolism in diverse environments	Global and overview maps	1.68e-124	66.798
789	Msex2.07480	NA	-2.07453094498249	NA	NA	NA	NA	PGAM	2,3-bisphosphoglycerate-dependent phosphoglycerate mutase	Metabolic pathways	Global and overview maps	1.68e-124	66.798
790	Msex2.07480	NA	-2.07453094498249	NA	NA	NA	NA	PGAM	2,3-bisphosphoglycerate-dependent phosphoglycerate mutase	Carbon metabolism	Global and overview maps	1.68e-124	66.798
791	Msex2.07491	1.09202009398363	NA	NA	NA	NA	NA	MTMR3_4	myotubularin-related protein 3/4	Inositol phosphate metabolism	Carbohydrate metabolism	1.74e-147	45.238
792	Msex2.07491	1.09202009398363	NA	NA	NA	NA	NA	MTMR3_4	myotubularin-related protein 3/4	Phosphatidylinositol signaling system	Signal transduction	1.74e-147	45.238
793	Msex2.07491	1.09202009398363	NA	NA	NA	NA	NA	MTMR3_4	myotubularin-related protein 3/4	Autophagy - animal	Transport and catabolism	1.74e-147	45.238
794	Msex2.07491	1.09202009398363	NA	NA	NA	NA	NA	MTMR3_4	myotubularin-related protein 3/4	Metabolic pathways	Global and overview maps	1.74e-147	45.238
795	Msex2.07494	1.30903257347312	NA	NA	NA	NA	NA	MED21	mediator of RNA polymerase II transcription subunit 21	None	None	3.29e-60	84.328
796	Msex2.07504	NA	NA	NA	NA	NA	-2.5078092427573	CES2	carboxylesterase 2	Drug metabolism - other enzymes	Xenobiotics biodegradation and metabolism	1.29e-71	32.206
797	Msex2.07576	0.987834390594885	NA	NA	NA	NA	-1.41908231075786	TN	tenascin	PI3K-Akt signaling pathway	Signal transduction	1.83e-06	31.25
798	Msex2.07576	0.987834390594885	NA	NA	NA	NA	-1.41908231075786	TN	tenascin	ECM-receptor interaction	Signaling molecules and interaction	1.83e-06	31.25
799	Msex2.07576	0.987834390594885	NA	NA	NA	NA	-1.41908231075786	TN	tenascin	Focal adhesion	Cellular community - eukaryotes	1.83e-06	31.25
800	Msex2.07576	0.987834390594885	NA	NA	NA	NA	-1.41908231075786	TN	tenascin	Human papillomavirus infection	Infectious disease: viral	1.83e-06	31.25
801	Msex2.07576	0.987834390594885	NA	NA	NA	NA	-1.41908231075786	TN	tenascin	MicroRNAs in cancer	Cancer: overview	1.83e-06	31.25
802	Msex2.07602	1.48406965768184	0.878673247559781	NA	NA	NA	NA	comC	L-2-hydroxycarboxylate dehydrogenase (NAD+)	Methane metabolism	Energy metabolism	5.33e-46	35.694
803	Msex2.07602	1.48406965768184	0.878673247559781	NA	NA	NA	NA	comC	L-2-hydroxycarboxylate dehydrogenase (NAD+)	Metabolic pathways	Global and overview maps	5.33e-46	35.694
804	Msex2.07667	0.627472527530667	NA	NA	NA	NA	NA	pnbA	para-nitrobenzyl esterase	None	None	2.75e-67	30.739
805	Msex2.07672	NA	NA	NA	NA	NA	1.93199036301483	FAR	alcohol-forming fatty acyl-CoA reductase	Peroxisome	Transport and catabolism	1.13e-114	39.597
806	Msex2.07672	NA	NA	NA	NA	NA	1.93199036301483	FAR	alcohol-forming fatty acyl-CoA reductase	Cutin, suberine and wax biosynthesis	Lipid metabolism	1.13e-114	39.597
807	Msex2.07672	NA	NA	NA	NA	NA	1.93199036301483	FAR	alcohol-forming fatty acyl-CoA reductase	Longevity regulating pathway - worm	Aging	1.13e-114	39.597
808	Msex2.07677	1.18510665474163	NA	NA	NA	NA	NA	znd	D-altritol 5-dehydrogenase	None	None	2.35e-37	30.496
809	Msex2.07712	1.15485004279967	NA	NA	NA	NA	NA	IGFALS	insulin-like growth factor-binding protein complex acid labile subunit	Growth hormone synthesis, secretion and action</a> <font class="new">New!</font></dd>	Endocrine system	5.07e-23	28.224
810	Msex2.07730	0.877360174108867	0.950629392038226	NA	NA	NA	NA	SMYD	[histone H3]-lysine4/36 N-trimethyltransferase SMYD	Metabolic pathways	Global and overview maps	3.13e-07	24.471
811	Msex2.07730	0.877360174108867	0.950629392038226	NA	NA	NA	NA	SMYD	[histone H3]-lysine4/36 N-trimethyltransferase SMYD	Lysine degradation	Amino acid metabolism	3.13e-07	24.471
812	Msex2.07765	NA	0.75691332512524	NA	NA	NA	NA	TBC1D1	TBC1 domain family member 1	AMPK signaling pathway	Signal transduction	1.84e-104	45.474
813	Msex2.07788	-0.715053874382121	NA	NA	NA	NA	NA	ANXA7_11	annexin A7/11	None	None	4.14e-130	63.777
814	Msex2.07821	0.733871340025521	NA	NA	NA	NA	NA	ATPeF0F	F-type H+-transporting ATPase subunit f	Thermogenesis	Environmental adaptation	8.61e-61	77.57
815	Msex2.07821	0.733871340025521	NA	NA	NA	NA	NA	ATPeF0F	F-type H+-transporting ATPase subunit f	Oxidative phosphorylation	Energy metabolism	8.61e-61	77.57
816	Msex2.07821	0.733871340025521	NA	NA	NA	NA	NA	ATPeF0F	F-type H+-transporting ATPase subunit f	Metabolic pathways	Global and overview maps	8.61e-61	77.57
817	Msex2.07898	1.08742333955472	NA	NA	NA	NA	NA	E4.1.3.3	N-acetylneuraminate lyase	Metabolic pathways	Global and overview maps	7.21e-55	34.576
818	Msex2.07898	1.08742333955472	NA	NA	NA	NA	NA	E4.1.3.3	N-acetylneuraminate lyase	Amino sugar and nucleotide sugar metabolism	Carbohydrate metabolism	7.21e-55	34.576
819	Msex2.07899	2.42453958286578	NA	NA	NA	NA	NA	E4.1.3.3	N-acetylneuraminate lyase	Metabolic pathways	Global and overview maps	9.3e-34	28.458
820	Msex2.07899	2.42453958286578	NA	NA	NA	NA	NA	E4.1.3.3	N-acetylneuraminate lyase	Amino sugar and nucleotide sugar metabolism	Carbohydrate metabolism	9.3e-34	28.458
821	Msex2.07907	2.17769582508982	1.15762306497968	NA	NA	NA	NA	APOD	apolipoprotein D and lipocalin family protein	None	None	4.16e-19	37.086
822	Msex2.07908	1.15677864294064	NA	NA	NA	NA	NA	APOD	apolipoprotein D and lipocalin family protein	None	None	1.09e-20	34.337
823	Msex2.07909	0.897768706490191	-1.04011299528935	NA	NA	NA	NA	APOD	apolipoprotein D and lipocalin family protein	None	None	1.11e-13	31.579
824	Msex2.08007	1.10608010586141	1.6713380911535	NA	NA	NA	NA	CYP15A1_C1	methyl farnesoate epoxidase / farnesoate epoxidase	Insect hormone biosynthesis	Metabolism of terpenoids and polyketides	4.32e-73	32.689
825	Msex2.08012	0.733900502036987	NA	NA	NA	NA	NA	ATPeV0A	V-type H+-transporting ATPase subunit a	Synaptic vesicle cycle	Nervous system	0	55.947
826	Msex2.08012	0.733900502036987	NA	NA	NA	NA	NA	ATPeV0A	V-type H+-transporting ATPase subunit a	Phagosome	Transport and catabolism	0	55.947
827	Msex2.08012	0.733900502036987	NA	NA	NA	NA	NA	ATPeV0A	V-type H+-transporting ATPase subunit a	Vibrio cholerae infection	Infectious disease: bacterial	0	55.947
828	Msex2.08012	0.733900502036987	NA	NA	NA	NA	NA	ATPeV0A	V-type H+-transporting ATPase subunit a	Metabolic pathways	Global and overview maps	0	55.947
829	Msex2.08012	0.733900502036987	NA	NA	NA	NA	NA	ATPeV0A	V-type H+-transporting ATPase subunit a	Collecting duct acid secretion	Excretory system	0	55.947
830	Msex2.08012	0.733900502036987	NA	NA	NA	NA	NA	ATPeV0A	V-type H+-transporting ATPase subunit a	Tuberculosis	Infectious disease: bacterial	0	55.947
831	Msex2.08012	0.733900502036987	NA	NA	NA	NA	NA	ATPeV0A	V-type H+-transporting ATPase subunit a	Epithelial cell signaling in Helicobacter pylori infection	Infectious disease: bacterial	0	55.947
832	Msex2.08012	0.733900502036987	NA	NA	NA	NA	NA	ATPeV0A	V-type H+-transporting ATPase subunit a	Rheumatoid arthritis	Immune disease	0	55.947
833	Msex2.08012	0.733900502036987	NA	NA	NA	NA	NA	ATPeV0A	V-type H+-transporting ATPase subunit a	Oxidative phosphorylation	Energy metabolism	0	55.947
834	Msex2.08012	0.733900502036987	NA	NA	NA	NA	NA	ATPeV0A	V-type H+-transporting ATPase subunit a	Human papillomavirus infection	Infectious disease: viral	0	55.947
835	Msex2.08012	0.733900502036987	NA	NA	NA	NA	NA	ATPeV0A	V-type H+-transporting ATPase subunit a	Lysosome	Transport and catabolism	0	55.947
836	Msex2.08023	1.76194300651075	NA	NA	NA	NA	NA	E1.13.12.7	photinus-luciferin 4-monooxygenase (ATP-hydrolysing)	None	None	8.48e-60	29.482
837	Msex2.08026	0.824633726666474	NA	NA	NA	NA	NA	E1.13.12.7	photinus-luciferin 4-monooxygenase (ATP-hydrolysing)	None	None	9.23e-65	30.099
838	Msex2.08027	1.50927705740875	1.28001558351009	NA	NA	NA	NA	E1.13.12.7	photinus-luciferin 4-monooxygenase (ATP-hydrolysing)	None	None	2.22e-67	31.07
839	Msex2.08056	1.46296362947465	NA	NA	NA	NA	NA	SLC7A6	solute carrier family 7 (L-type amino acid transporter), member 6	None	None	1.57e-122	46.817
840	Msex2.08106	0.919573660353449	NA	NA	NA	NA	NA	E3.2.1.25	beta-mannosidase	Lysosome	Transport and catabolism	0	40.227
841	Msex2.08106	0.919573660353449	NA	NA	NA	NA	NA	E3.2.1.25	beta-mannosidase	Other glycan degradation	Glycan biosynthesis and metabolism	0	40.227
842	Msex2.08124	1.15553947458206	NA	NA	NA	NA	NA	UGT	glucuronosyltransferase	Metabolism of xenobiotics by cytochrome P450	Xenobiotics biodegradation and metabolism	3.21e-50	28.814
843	Msex2.08124	1.15553947458206	NA	NA	NA	NA	NA	UGT	glucuronosyltransferase	Biosynthesis of secondary metabolites	Global and overview maps	3.21e-50	28.814
844	Msex2.08124	1.15553947458206	NA	NA	NA	NA	NA	UGT	glucuronosyltransferase	Pentose and glucuronate interconversions	Carbohydrate metabolism	3.21e-50	28.814
845	Msex2.08124	1.15553947458206	NA	NA	NA	NA	NA	UGT	glucuronosyltransferase	Chemical carcinogenesis	Cancer: overview	3.21e-50	28.814
846	Msex2.08124	1.15553947458206	NA	NA	NA	NA	NA	UGT	glucuronosyltransferase	Porphyrin and chlorophyll metabolism	Metabolism of cofactors and vitamins	3.21e-50	28.814
847	Msex2.08124	1.15553947458206	NA	NA	NA	NA	NA	UGT	glucuronosyltransferase	Retinol metabolism	Metabolism of cofactors and vitamins	3.21e-50	28.814
848	Msex2.08124	1.15553947458206	NA	NA	NA	NA	NA	UGT	glucuronosyltransferase	Steroid hormone biosynthesis	Lipid metabolism	3.21e-50	28.814
849	Msex2.08124	1.15553947458206	NA	NA	NA	NA	NA	UGT	glucuronosyltransferase	Drug metabolism - other enzymes	Xenobiotics biodegradation and metabolism	3.21e-50	28.814
850	Msex2.08124	1.15553947458206	NA	NA	NA	NA	NA	UGT	glucuronosyltransferase	Metabolic pathways	Global and overview maps	3.21e-50	28.814
851	Msex2.08124	1.15553947458206	NA	NA	NA	NA	NA	UGT	glucuronosyltransferase	Ascorbate and aldarate metabolism	Carbohydrate metabolism	3.21e-50	28.814
852	Msex2.08124	1.15553947458206	NA	NA	NA	NA	NA	UGT	glucuronosyltransferase	Drug metabolism - cytochrome P450	Xenobiotics biodegradation and metabolism	3.21e-50	28.814
853	Msex2.08169	1.53840929614417	1.07520039798923	NA	NA	NA	NA	GLD	glucose 1-dehydrogenase (FAD, quinone)	Biosynthesis of antibiotics	Global and overview maps	3.53e-106	34.665
854	Msex2.08169	1.53840929614417	1.07520039798923	NA	NA	NA	NA	GLD	glucose 1-dehydrogenase (FAD, quinone)	Pentose phosphate pathway	Carbohydrate metabolism	3.53e-106	34.665
855	Msex2.08169	1.53840929614417	1.07520039798923	NA	NA	NA	NA	GLD	glucose 1-dehydrogenase (FAD, quinone)	Metabolic pathways	Global and overview maps	3.53e-106	34.665
856	Msex2.08169	1.53840929614417	1.07520039798923	NA	NA	NA	NA	GLD	glucose 1-dehydrogenase (FAD, quinone)	Biosynthesis of secondary metabolites	Global and overview maps	3.53e-106	34.665
857	Msex2.08187	0.647330663248302	NA	NA	NA	NA	NA	HBS1	elongation factor 1 alpha-like protein	mRNA surveillance pathway	Translation	0	47.721
858	Msex2.08187	0.647330663248302	NA	NA	NA	NA	NA	HBS1	elongation factor 1 alpha-like protein	Legionellosis	Infectious disease: bacterial	0	47.721
859	Msex2.08289	0.61173680958065	NA	NA	NA	NA	NA	RP-S27e	small subunit ribosomal protein S27e	Ribosome	Translation	5.49e-45	80.488
860	Msex2.08293	1.4252014162216	0.956619724650531	NA	NA	NA	NA	gcvT	aminomethyltransferase	Metabolic pathways	Global and overview maps	2.46e-124	52.394
861	Msex2.08293	1.4252014162216	0.956619724650531	NA	NA	NA	NA	gcvT	aminomethyltransferase	Glycine, serine and threonine metabolism	Amino acid metabolism	2.46e-124	52.394
862	Msex2.08293	1.4252014162216	0.956619724650531	NA	NA	NA	NA	gcvT	aminomethyltransferase	One carbon pool by folate	Metabolism of cofactors and vitamins	2.46e-124	52.394
863	Msex2.08293	1.4252014162216	0.956619724650531	NA	NA	NA	NA	gcvT	aminomethyltransferase	Biosynthesis of antibiotics	Global and overview maps	2.46e-124	52.394
864	Msex2.08293	1.4252014162216	0.956619724650531	NA	NA	NA	NA	gcvT	aminomethyltransferase	Glyoxylate and dicarboxylate metabolism	Carbohydrate metabolism	2.46e-124	52.394
865	Msex2.08293	1.4252014162216	0.956619724650531	NA	NA	NA	NA	gcvT	aminomethyltransferase	Biosynthesis of secondary metabolites	Global and overview maps	2.46e-124	52.394
866	Msex2.08293	1.4252014162216	0.956619724650531	NA	NA	NA	NA	gcvT	aminomethyltransferase	Carbon metabolism	Global and overview maps	2.46e-124	52.394
867	Msex2.08320	NA	NA	NA	NA	NA	4.32547278812529	PRSS1_2_3	trypsin	Neuroactive ligand-receptor interaction	Signaling molecules and interaction	3.11e-54	38.189
868	Msex2.08320	NA	NA	NA	NA	NA	4.32547278812529	PRSS1_2_3	trypsin	Pancreatic secretion	Digestive system	3.11e-54	38.189
869	Msex2.08320	NA	NA	NA	NA	NA	4.32547278812529	PRSS1_2_3	trypsin	Protein digestion and absorption	Digestive system	3.11e-54	38.189
870	Msex2.08320	NA	NA	NA	NA	NA	4.32547278812529	PRSS1_2_3	trypsin	Influenza A	Infectious disease: viral	3.11e-54	38.189
871	Msex2.08452	1.73718473112972	1.54288676573909	NA	NA	NA	NA	XDH	xanthine dehydrogenase/oxidase	Peroxisome	Transport and catabolism	2.84e-130	29.686
872	Msex2.08452	1.73718473112972	1.54288676573909	NA	NA	NA	NA	XDH	xanthine dehydrogenase/oxidase	Drug metabolism - other enzymes	Xenobiotics biodegradation and metabolism	2.84e-130	29.686
873	Msex2.08452	1.73718473112972	1.54288676573909	NA	NA	NA	NA	XDH	xanthine dehydrogenase/oxidase	Purine metabolism	Nucleotide metabolism	2.84e-130	29.686
874	Msex2.08452	1.73718473112972	1.54288676573909	NA	NA	NA	NA	XDH	xanthine dehydrogenase/oxidase	Microbial metabolism in diverse environments	Global and overview maps	2.84e-130	29.686
875	Msex2.08452	1.73718473112972	1.54288676573909	NA	NA	NA	NA	XDH	xanthine dehydrogenase/oxidase	Caffeine metabolism	Biosynthesis of other secondary metabolites	2.84e-130	29.686
876	Msex2.08452	1.73718473112972	1.54288676573909	NA	NA	NA	NA	XDH	xanthine dehydrogenase/oxidase	Biosynthesis of secondary metabolites	Global and overview maps	2.84e-130	29.686
877	Msex2.08452	1.73718473112972	1.54288676573909	NA	NA	NA	NA	XDH	xanthine dehydrogenase/oxidase	Metabolic pathways	Global and overview maps	2.84e-130	29.686
878	Msex2.08468	1.26662433374314	0.924209482564133	NA	NA	NA	NA	NPC2	Niemann-Pick C2 protein	Lysosome	Transport and catabolism	1.44e-42	47.297
879	Msex2.08468	1.26662433374314	0.924209482564133	NA	NA	NA	NA	NPC2	Niemann-Pick C2 protein	Cholesterol metabolism	Digestive system	1.44e-42	47.297
880	Msex2.08498	1.51723496442193	NA	NA	NA	NA	NA	THBS2S	thrombospondin 2/3/4/5	Focal adhesion	Cellular community - eukaryotes	0	57.984
881	Msex2.08498	1.51723496442193	NA	NA	NA	NA	NA	THBS2S	thrombospondin 2/3/4/5	Malaria	Infectious disease: parasitic	0	57.984
882	Msex2.08498	1.51723496442193	NA	NA	NA	NA	NA	THBS2S	thrombospondin 2/3/4/5	Human papillomavirus infection	Infectious disease: viral	0	57.984
883	Msex2.08498	1.51723496442193	NA	NA	NA	NA	NA	THBS2S	thrombospondin 2/3/4/5	PI3K-Akt signaling pathway	Signal transduction	0	57.984
884	Msex2.08498	1.51723496442193	NA	NA	NA	NA	NA	THBS2S	thrombospondin 2/3/4/5	ECM-receptor interaction	Signaling molecules and interaction	0	57.984
885	Msex2.08498	1.51723496442193	NA	NA	NA	NA	NA	THBS2S	thrombospondin 2/3/4/5	Phagosome	Transport and catabolism	0	57.984
886	Msex2.08665	0.869143900843634	NA	NA	NA	NA	NA	SLC35B4	solute carrier family 35 (UDP-xylose/UDP-N-acetylglucosamine transporter), member B4	None	None	1.19e-118	53.959
887	Msex2.08667	1.01512650732129	NA	NA	NA	NA	NA	HEXA_B	hexosaminidase	Glycosaminoglycan degradation	Glycan biosynthesis and metabolism	3.06e-128	44.609
888	Msex2.08667	1.01512650732129	NA	NA	NA	NA	NA	HEXA_B	hexosaminidase	Glycosphingolipid biosynthesis - globo and isoglobo series	Glycan biosynthesis and metabolism	3.06e-128	44.609
889	Msex2.08667	1.01512650732129	NA	NA	NA	NA	NA	HEXA_B	hexosaminidase	Other glycan degradation	Glycan biosynthesis and metabolism	3.06e-128	44.609
890	Msex2.08667	1.01512650732129	NA	NA	NA	NA	NA	HEXA_B	hexosaminidase	Metabolic pathways	Global and overview maps	3.06e-128	44.609
891	Msex2.08667	1.01512650732129	NA	NA	NA	NA	NA	HEXA_B	hexosaminidase	Amino sugar and nucleotide sugar metabolism	Carbohydrate metabolism	3.06e-128	44.609
892	Msex2.08667	1.01512650732129	NA	NA	NA	NA	NA	HEXA_B	hexosaminidase	Glycosphingolipid biosynthesis - ganglio series	Glycan biosynthesis and metabolism	3.06e-128	44.609
893	Msex2.08667	1.01512650732129	NA	NA	NA	NA	NA	HEXA_B	hexosaminidase	Lysosome	Transport and catabolism	3.06e-128	44.609
894	Msex2.08667	1.01512650732129	NA	NA	NA	NA	NA	HEXA_B	hexosaminidase	Various types of N-glycan biosynthesis	Glycan biosynthesis and metabolism	3.06e-128	44.609
895	Msex2.08676	0.982444434199974	NA	NA	NA	NA	NA	DCE	dopachrome tautomerase	Metabolic pathways	Global and overview maps	7.05e-80	38.292
896	Msex2.08676	0.982444434199974	NA	NA	NA	NA	NA	DCE	dopachrome tautomerase	Tyrosine metabolism	Amino acid metabolism	7.05e-80	38.292
897	Msex2.08689	1.30251376951819	NA	NA	NA	NA	NA	K07497	putative transposase	None	None	3.38e-73	28.753
898	Msex2.08735	1.98443692205919	NA	NA	NA	NA	NA	CIB1	calcium and integrin-binding protein 1	None	None	1.49e-30	35.714
899	Msex2.08739	1.8350608344837	0.856953007940933	NA	NA	NA	NA	galE	UDP-glucose 4-epimerase	Amino sugar and nucleotide sugar metabolism	Carbohydrate metabolism	4.18e-136	55.78
900	Msex2.08739	1.8350608344837	0.856953007940933	NA	NA	NA	NA	galE	UDP-glucose 4-epimerase	Metabolic pathways	Global and overview maps	4.18e-136	55.78
901	Msex2.08739	1.8350608344837	0.856953007940933	NA	NA	NA	NA	galE	UDP-glucose 4-epimerase	Galactose metabolism	Carbohydrate metabolism	4.18e-136	55.78
902	Msex2.08842	NA	1.95441449108239	NA	NA	NA	NA	BBS7	Bardet-Biedl syndrome 7 protein	None	None	1.71e-66	27.762
903	Msex2.08850	NA	-1.81917375687637	NA	NA	NA	NA	QARS	glutaminyl-tRNA synthetase	Metabolic pathways	Global and overview maps	0	67.006
904	Msex2.08850	NA	-1.81917375687637	NA	NA	NA	NA	QARS	glutaminyl-tRNA synthetase	Aminoacyl-tRNA biosynthesis	Translation	0	67.006
905	Msex2.08853	NA	-1.43509646185321	NA	NA	NA	NA	infC	translation initiation factor IF-3	None	None	6.36e-09	37.363
906	Msex2.08891	0.621194589914781	NA	NA	NA	NA	NA	CTSL	cathepsin L	Antigen processing and presentation	Immune system	1.92e-63	41.026
907	Msex2.08891	0.621194589914781	NA	NA	NA	NA	NA	CTSL	cathepsin L	Autophagy - animal	Transport and catabolism	1.92e-63	41.026
908	Msex2.08891	0.621194589914781	NA	NA	NA	NA	NA	CTSL	cathepsin L	Apoptosis	Cell growth and death	1.92e-63	41.026
909	Msex2.08891	0.621194589914781	NA	NA	NA	NA	NA	CTSL	cathepsin L	Lysosome	Transport and catabolism	1.92e-63	41.026
910	Msex2.08891	0.621194589914781	NA	NA	NA	NA	NA	CTSL	cathepsin L	Rheumatoid arthritis	Immune disease	1.92e-63	41.026
911	Msex2.08891	0.621194589914781	NA	NA	NA	NA	NA	CTSL	cathepsin L	Fluid shear stress and atherosclerosis	Cardiovascular disease	1.92e-63	41.026
912	Msex2.08891	0.621194589914781	NA	NA	NA	NA	NA	CTSL	cathepsin L	Phagosome	Transport and catabolism	1.92e-63	41.026
913	Msex2.08891	0.621194589914781	NA	NA	NA	NA	NA	CTSL	cathepsin L	Proteoglycans in cancer	Cancer: overview	1.92e-63	41.026
914	Msex2.08895	1.4025413779419	NA	NA	NA	NA	NA	DBNL	drebrin-like protein	None	None	9.36e-06	34.444
915	Msex2.08932	1.16829393498839	NA	NA	NA	NA	NA	frmA	S-(hydroxymethyl)glutathione dehydrogenase / alcohol dehydrogenase	Naphthalene degradation	Xenobiotics biodegradation and metabolism	0	73.995
916	Msex2.08932	1.16829393498839	NA	NA	NA	NA	NA	frmA	S-(hydroxymethyl)glutathione dehydrogenase / alcohol dehydrogenase	Carbon metabolism	Global and overview maps	0	73.995
917	Msex2.08932	1.16829393498839	NA	NA	NA	NA	NA	frmA	S-(hydroxymethyl)glutathione dehydrogenase / alcohol dehydrogenase	Methane metabolism	Energy metabolism	0	73.995
918	Msex2.08932	1.16829393498839	NA	NA	NA	NA	NA	frmA	S-(hydroxymethyl)glutathione dehydrogenase / alcohol dehydrogenase	Biosynthesis of secondary metabolites	Global and overview maps	0	73.995
919	Msex2.08932	1.16829393498839	NA	NA	NA	NA	NA	frmA	S-(hydroxymethyl)glutathione dehydrogenase / alcohol dehydrogenase	Chloroalkane and chloroalkene degradation	Xenobiotics biodegradation and metabolism	0	73.995
920	Msex2.08932	1.16829393498839	NA	NA	NA	NA	NA	frmA	S-(hydroxymethyl)glutathione dehydrogenase / alcohol dehydrogenase	Retinol metabolism	Metabolism of cofactors and vitamins	0	73.995
921	Msex2.08932	1.16829393498839	NA	NA	NA	NA	NA	frmA	S-(hydroxymethyl)glutathione dehydrogenase / alcohol dehydrogenase	Biosynthesis of antibiotics	Global and overview maps	0	73.995
922	Msex2.08932	1.16829393498839	NA	NA	NA	NA	NA	frmA	S-(hydroxymethyl)glutathione dehydrogenase / alcohol dehydrogenase	Metabolic pathways	Global and overview maps	0	73.995
923	Msex2.08932	1.16829393498839	NA	NA	NA	NA	NA	frmA	S-(hydroxymethyl)glutathione dehydrogenase / alcohol dehydrogenase	Microbial metabolism in diverse environments	Global and overview maps	0	73.995
924	Msex2.08932	1.16829393498839	NA	NA	NA	NA	NA	frmA	S-(hydroxymethyl)glutathione dehydrogenase / alcohol dehydrogenase	Drug metabolism - cytochrome P450	Xenobiotics biodegradation and metabolism	0	73.995
925	Msex2.08932	1.16829393498839	NA	NA	NA	NA	NA	frmA	S-(hydroxymethyl)glutathione dehydrogenase / alcohol dehydrogenase	Glycolysis / Gluconeogenesis	Carbohydrate metabolism	0	73.995
926	Msex2.08932	1.16829393498839	NA	NA	NA	NA	NA	frmA	S-(hydroxymethyl)glutathione dehydrogenase / alcohol dehydrogenase	Fatty acid degradation	Lipid metabolism	0	73.995
927	Msex2.08932	1.16829393498839	NA	NA	NA	NA	NA	frmA	S-(hydroxymethyl)glutathione dehydrogenase / alcohol dehydrogenase	Degradation of aromatic compounds	Global and overview maps	0	73.995
928	Msex2.08932	1.16829393498839	NA	NA	NA	NA	NA	frmA	S-(hydroxymethyl)glutathione dehydrogenase / alcohol dehydrogenase	Tyrosine metabolism	Amino acid metabolism	0	73.995
929	Msex2.08932	1.16829393498839	NA	NA	NA	NA	NA	frmA	S-(hydroxymethyl)glutathione dehydrogenase / alcohol dehydrogenase	Metabolism of xenobiotics by cytochrome P450	Xenobiotics biodegradation and metabolism	0	73.995
930	Msex2.08932	1.16829393498839	NA	NA	NA	NA	NA	frmA	S-(hydroxymethyl)glutathione dehydrogenase / alcohol dehydrogenase	Chemical carcinogenesis	Cancer: overview	0	73.995
931	Msex2.08968	NA	0.888231316228075	NA	NA	NA	NA	SV2	MFS transporter, VNT family, synaptic vesicle glycoprotein 2	ECM-receptor interaction	Signaling molecules and interaction	1.22e-06	23.308
932	Msex2.09058	NA	NA	NA	NA	NA	4.23751707578427	TRET1	facilitated trehalose transporter	None	None	4.03e-36	26.147
933	Msex2.09061	0.802773834889953	NA	NA	NA	NA	NA	MTHFS	5-formyltetrahydrofolate cyclo-ligase	One carbon pool by folate	Metabolism of cofactors and vitamins	3.44e-44	41.885
934	Msex2.09061	0.802773834889953	NA	NA	NA	NA	NA	MTHFS	5-formyltetrahydrofolate cyclo-ligase	Metabolic pathways	Global and overview maps	3.44e-44	41.885
935	Msex2.09071	1.67430489635944	NA	NA	NA	NA	NA	MYOC	myocilin	None	None	4.68e-25	26.007
936	Msex2.09115	NA	NA	NA	NA	NA	4.64065841645404	MUC19	mucin-19	None	None	2.36e-07	28.571
937	Msex2.09221	-1.06056059586559	NA	NA	NA	NA	NA	K07497	putative transposase	None	None	2.09e-71	26.675
938	Msex2.09236	-1.54396111424262	NA	NA	NA	NA	NA	OPN5	G0-opsin	None	None	3.25e-06	23.864
939	Msex2.09342	1.74687176976287	1.48125075677462	NA	NA	NA	NA	APOD	apolipoprotein D and lipocalin family protein	None	None	1.99e-05	25.654
940	Msex2.09373	NA	NA	NA	NA	NA	4.76245685777714	SETMAR	[histone H3]-lysine36 N-dimethyltransferase SETMAR	Lysine degradation	Amino acid metabolism	1.38e-26	44.262
941	Msex2.09373	NA	NA	NA	NA	NA	4.76245685777714	SETMAR	[histone H3]-lysine36 N-dimethyltransferase SETMAR	Metabolic pathways	Global and overview maps	1.38e-26	44.262
942	Msex2.09376	-1.24029789827327	NA	NA	NA	NA	NA	COL9A	collagen, type IX, alpha	ECM-receptor interaction	Signaling molecules and interaction	2.19e-15	22.535
943	Msex2.09376	-1.24029789827327	NA	NA	NA	NA	NA	COL9A	collagen, type IX, alpha	Human papillomavirus infection	Infectious disease: viral	2.19e-15	22.535
944	Msex2.09376	-1.24029789827327	NA	NA	NA	NA	NA	COL9A	collagen, type IX, alpha	PI3K-Akt signaling pathway	Signal transduction	2.19e-15	22.535
945	Msex2.09376	-1.24029789827327	NA	NA	NA	NA	NA	COL9A	collagen, type IX, alpha	Focal adhesion	Cellular community - eukaryotes	2.19e-15	22.535
946	Msex2.09376	-1.24029789827327	NA	NA	NA	NA	NA	COL9A	collagen, type IX, alpha	Protein digestion and absorption	Digestive system	2.19e-15	22.535
947	Msex2.09445	2.04279124910995	NA	NA	NA	NA	3.54156949902745	CBR3	carbonyl reductase 3	Arachidonic acid metabolism	Lipid metabolism	1.08e-63	47.104
948	Msex2.09445	2.04279124910995	NA	NA	NA	NA	3.54156949902745	CBR3	carbonyl reductase 3	Metabolism of xenobiotics by cytochrome P450	Xenobiotics biodegradation and metabolism	1.08e-63	47.104
949	Msex2.09445	2.04279124910995	NA	NA	NA	NA	3.54156949902745	CBR3	carbonyl reductase 3	Metabolic pathways	Global and overview maps	1.08e-63	47.104
950	Msex2.09446	0.92453082987829	NA	NA	NA	NA	NA	CBR3	carbonyl reductase 3	Arachidonic acid metabolism	Lipid metabolism	7.3e-74	45.091
951	Msex2.09446	0.92453082987829	NA	NA	NA	NA	NA	CBR3	carbonyl reductase 3	Metabolism of xenobiotics by cytochrome P450	Xenobiotics biodegradation and metabolism	7.3e-74	45.091
952	Msex2.09446	0.92453082987829	NA	NA	NA	NA	NA	CBR3	carbonyl reductase 3	Metabolic pathways	Global and overview maps	7.3e-74	45.091
953	Msex2.09465	0.832627646612557	NA	NA	NA	NA	NA	fixA	electron transfer flavoprotein beta subunit	None	None	6.55e-117	70.12
954	Msex2.09469	1.28530337427614	NA	NA	NA	NA	NA	CASP7	caspase 7	Apoptosis - fly	Cell growth and death	5.74e-33	32.794
955	Msex2.09469	1.28530337427614	NA	NA	NA	NA	NA	CASP7	caspase 7	Non-alcoholic fatty liver disease (NAFLD)	Endocrine and metabolic disease	5.74e-33	32.794
956	Msex2.09469	1.28530337427614	NA	NA	NA	NA	NA	CASP7	caspase 7	Pathways in cancer	Cancer: overview	5.74e-33	32.794
957	Msex2.09469	1.28530337427614	NA	NA	NA	NA	NA	CASP7	caspase 7	Pertussis	Infectious disease: bacterial	5.74e-33	32.794
958	Msex2.09469	1.28530337427614	NA	NA	NA	NA	NA	CASP7	caspase 7	Pathogenic Escherichia coli infection	Infectious disease: bacterial	5.74e-33	32.794
959	Msex2.09469	1.28530337427614	NA	NA	NA	NA	NA	CASP7	caspase 7	Alzheimer disease	Neurodegenerative disease	5.74e-33	32.794
960	Msex2.09469	1.28530337427614	NA	NA	NA	NA	NA	CASP7	caspase 7	Apoptosis - multiple species	Cell growth and death	5.74e-33	32.794
961	Msex2.09469	1.28530337427614	NA	NA	NA	NA	NA	CASP7	caspase 7	Legionellosis	Infectious disease: bacterial	5.74e-33	32.794
962	Msex2.09469	1.28530337427614	NA	NA	NA	NA	NA	CASP7	caspase 7	TNF signaling pathway	Signal transduction	5.74e-33	32.794
963	Msex2.09469	1.28530337427614	NA	NA	NA	NA	NA	CASP7	caspase 7	Salmonella infection	Infectious disease: bacterial	5.74e-33	32.794
964	Msex2.09469	1.28530337427614	NA	NA	NA	NA	NA	CASP7	caspase 7	Apoptosis	Cell growth and death	5.74e-33	32.794
965	Msex2.09536	0.58871561947421	NA	NA	NA	NA	NA	ATPeF1D	F-type H+-transporting ATPase subunit delta	Metabolic pathways	Global and overview maps	9.37e-37	59.091
966	Msex2.09536	0.58871561947421	NA	NA	NA	NA	NA	ATPeF1D	F-type H+-transporting ATPase subunit delta	Huntington disease	Neurodegenerative disease	9.37e-37	59.091
967	Msex2.09536	0.58871561947421	NA	NA	NA	NA	NA	ATPeF1D	F-type H+-transporting ATPase subunit delta	Parkinson disease	Neurodegenerative disease	9.37e-37	59.091
968	Msex2.09536	0.58871561947421	NA	NA	NA	NA	NA	ATPeF1D	F-type H+-transporting ATPase subunit delta	Thermogenesis	Environmental adaptation	9.37e-37	59.091
969	Msex2.09536	0.58871561947421	NA	NA	NA	NA	NA	ATPeF1D	F-type H+-transporting ATPase subunit delta	Alzheimer disease	Neurodegenerative disease	9.37e-37	59.091
970	Msex2.09536	0.58871561947421	NA	NA	NA	NA	NA	ATPeF1D	F-type H+-transporting ATPase subunit delta	Oxidative phosphorylation	Energy metabolism	9.37e-37	59.091
971	Msex2.09566	1.0853345670644	0.91535143910136	NA	NA	NA	NA	JHEH	juvenile hormone epoxide hydrolase	Insect hormone biosynthesis	Metabolism of terpenoids and polyketides	0	63.761
972	Msex2.09567	1.61524125441378	NA	NA	NA	NA	-3.83898064534312	JHEH	juvenile hormone epoxide hydrolase	Insect hormone biosynthesis	Metabolism of terpenoids and polyketides	0	71.332
973	Msex2.09571	2.1695559448312	NA	NA	NA	NA	NA	SERPINE1	plasminogen activator inhibitor 1	Cellular senescence	Cell growth and death	1.09e-28	28.191
974	Msex2.09571	2.1695559448312	NA	NA	NA	NA	NA	SERPINE1	plasminogen activator inhibitor 1	HIF-1 signaling pathway	Signal transduction	1.09e-28	28.191
975	Msex2.09571	2.1695559448312	NA	NA	NA	NA	NA	SERPINE1	plasminogen activator inhibitor 1	p53 signaling pathway	Cell growth and death	1.09e-28	28.191
976	Msex2.09571	2.1695559448312	NA	NA	NA	NA	NA	SERPINE1	plasminogen activator inhibitor 1	Apelin signaling pathway	Signal transduction	1.09e-28	28.191
977	Msex2.09571	2.1695559448312	NA	NA	NA	NA	NA	SERPINE1	plasminogen activator inhibitor 1	Complement and coagulation cascades	Immune system	1.09e-28	28.191
978	Msex2.09571	2.1695559448312	NA	NA	NA	NA	NA	SERPINE1	plasminogen activator inhibitor 1	AGE-RAGE signaling pathway in diabetic complications	Endocrine and metabolic disease	1.09e-28	28.191
979	Msex2.09571	2.1695559448312	NA	NA	NA	NA	NA	SERPINE1	plasminogen activator inhibitor 1	Hippo signaling pathway	Signal transduction	1.09e-28	28.191
980	Msex2.09571	2.1695559448312	NA	NA	NA	NA	NA	SERPINE1	plasminogen activator inhibitor 1	Chagas disease (American trypanosomiasis)	Infectious disease: parasitic	1.09e-28	28.191
981	Msex2.09575	-0.631894516257318	NA	NA	NA	NA	NA	RSKL	ribosomal protein S6 kinase-like	None	None	9.23e-33	25.963
982	Msex2.09634	1.17564516194045	NA	NA	NA	NA	NA	rocD	ornithine--oxo-acid transaminase	Biosynthesis of secondary metabolites	Global and overview maps	3.77e-143	74.101
983	Msex2.09634	1.17564516194045	NA	NA	NA	NA	NA	rocD	ornithine--oxo-acid transaminase	Biosynthesis of antibiotics	Global and overview maps	3.77e-143	74.101
984	Msex2.09634	1.17564516194045	NA	NA	NA	NA	NA	rocD	ornithine--oxo-acid transaminase	Arginine and proline metabolism	Amino acid metabolism	3.77e-143	74.101
985	Msex2.09634	1.17564516194045	NA	NA	NA	NA	NA	rocD	ornithine--oxo-acid transaminase	Metabolic pathways	Global and overview maps	3.77e-143	74.101
986	Msex2.09707	1.25949792049311	NA	NA	NA	NA	NA	AUH	methylglutaconyl-CoA hydratase	Metabolic pathways	Global and overview maps	2.04e-79	52.362
987	Msex2.09707	1.25949792049311	NA	NA	NA	NA	NA	AUH	methylglutaconyl-CoA hydratase	Valine, leucine and isoleucine degradation	Amino acid metabolism	2.04e-79	52.362
988	Msex2.09723	1.39576822803081	NA	NA	NA	NA	NA	4CL	4-coumarate--CoA ligase	Ubiquinone and other terpenoid-quinone biosynthesis	Metabolism of cofactors and vitamins	6.29e-118	39.633
989	Msex2.09723	1.39576822803081	NA	NA	NA	NA	NA	4CL	4-coumarate--CoA ligase	Biosynthesis of secondary metabolites	Global and overview maps	6.29e-118	39.633
990	Msex2.09723	1.39576822803081	NA	NA	NA	NA	NA	4CL	4-coumarate--CoA ligase	Phenylpropanoid biosynthesis	Biosynthesis of other secondary metabolites	6.29e-118	39.633
991	Msex2.09723	1.39576822803081	NA	NA	NA	NA	NA	4CL	4-coumarate--CoA ligase	Metabolic pathways	Global and overview maps	6.29e-118	39.633
992	Msex2.09776	0.620604697495125	0.650785636516724	NA	NA	NA	NA	UXS1	UDP-glucuronate decarboxylase	Metabolic pathways	Global and overview maps	1.26e-177	64.894
993	Msex2.09776	0.620604697495125	0.650785636516724	NA	NA	NA	NA	UXS1	UDP-glucuronate decarboxylase	Amino sugar and nucleotide sugar metabolism	Carbohydrate metabolism	1.26e-177	64.894
994	Msex2.09880	1.16337670381002	NA	NA	NA	NA	NA	UGT	glucuronosyltransferase	Ascorbate and aldarate metabolism	Carbohydrate metabolism	3.35e-44	26.834
995	Msex2.09880	1.16337670381002	NA	NA	NA	NA	NA	UGT	glucuronosyltransferase	Chemical carcinogenesis	Cancer: overview	3.35e-44	26.834
996	Msex2.09880	1.16337670381002	NA	NA	NA	NA	NA	UGT	glucuronosyltransferase	Metabolic pathways	Global and overview maps	3.35e-44	26.834
997	Msex2.09880	1.16337670381002	NA	NA	NA	NA	NA	UGT	glucuronosyltransferase	Drug metabolism - other enzymes	Xenobiotics biodegradation and metabolism	3.35e-44	26.834
998	Msex2.09880	1.16337670381002	NA	NA	NA	NA	NA	UGT	glucuronosyltransferase	Drug metabolism - cytochrome P450	Xenobiotics biodegradation and metabolism	3.35e-44	26.834
999	Msex2.09880	1.16337670381002	NA	NA	NA	NA	NA	UGT	glucuronosyltransferase	Biosynthesis of secondary metabolites	Global and overview maps	3.35e-44	26.834
1000	Msex2.09880	1.16337670381002	NA	NA	NA	NA	NA	UGT	glucuronosyltransferase	Porphyrin and chlorophyll metabolism	Metabolism of cofactors and vitamins	3.35e-44	26.834
1001	Msex2.09880	1.16337670381002	NA	NA	NA	NA	NA	UGT	glucuronosyltransferase	Steroid hormone biosynthesis	Lipid metabolism	3.35e-44	26.834
1002	Msex2.09880	1.16337670381002	NA	NA	NA	NA	NA	UGT	glucuronosyltransferase	Retinol metabolism	Metabolism of cofactors and vitamins	3.35e-44	26.834
1003	Msex2.09880	1.16337670381002	NA	NA	NA	NA	NA	UGT	glucuronosyltransferase	Metabolism of xenobiotics by cytochrome P450	Xenobiotics biodegradation and metabolism	3.35e-44	26.834
1004	Msex2.09880	1.16337670381002	NA	NA	NA	NA	NA	UGT	glucuronosyltransferase	Pentose and glucuronate interconversions	Carbohydrate metabolism	3.35e-44	26.834
1005	Msex2.09894	1.09540927255375	NA	NA	NA	NA	NA	CYP6	cytochrome P450 family 6	None	None	5.77e-60	32.438
1006	Msex2.09969	1.10749195805348	NA	NA	NA	NA	NA	E2.3.3.10	hydroxymethylglutaryl-CoA synthase	Butanoate metabolism	Carbohydrate metabolism	0	61.623
1007	Msex2.09969	1.10749195805348	NA	NA	NA	NA	NA	E2.3.3.10	hydroxymethylglutaryl-CoA synthase	Biosynthesis of antibiotics	Global and overview maps	0	61.623
1008	Msex2.09969	1.10749195805348	NA	NA	NA	NA	NA	E2.3.3.10	hydroxymethylglutaryl-CoA synthase	Biosynthesis of secondary metabolites	Global and overview maps	0	61.623
1009	Msex2.09969	1.10749195805348	NA	NA	NA	NA	NA	E2.3.3.10	hydroxymethylglutaryl-CoA synthase	Terpenoid backbone biosynthesis	Metabolism of terpenoids and polyketides	0	61.623
1010	Msex2.09969	1.10749195805348	NA	NA	NA	NA	NA	E2.3.3.10	hydroxymethylglutaryl-CoA synthase	Metabolic pathways	Global and overview maps	0	61.623
1011	Msex2.09969	1.10749195805348	NA	NA	NA	NA	NA	E2.3.3.10	hydroxymethylglutaryl-CoA synthase	PPAR signaling pathway	Endocrine system	0	61.623
1012	Msex2.09969	1.10749195805348	NA	NA	NA	NA	NA	E2.3.3.10	hydroxymethylglutaryl-CoA synthase	Synthesis and degradation of ketone bodies	Lipid metabolism	0	61.623
1013	Msex2.09969	1.10749195805348	NA	NA	NA	NA	NA	E2.3.3.10	hydroxymethylglutaryl-CoA synthase	Valine, leucine and isoleucine degradation	Amino acid metabolism	0	61.623
1014	Msex2.09985	-1.87104919584038	NA	NA	NA	NA	NA	E2.7.10.1	receptor protein-tyrosine kinase	None	None	3.69e-88	48.333
1015	Msex2.09994	0.967929717070323	NA	NA	NA	NA	NA	LYZ	lysozyme C	Salivary secretion	Digestive system	2.42e-28	42.963
1016	Msex2.09998	2.41967832748667	NA	NA	NA	NA	NA	LYZ	lysozyme C	Salivary secretion	Digestive system	7.86e-09	38.571
1017	Msex2.10060	NA	NA	NA	NA	NA	2.65024076364744	SV2	MFS transporter, VNT family, synaptic vesicle glycoprotein 2	ECM-receptor interaction	Signaling molecules and interaction	3.18e-17	21.368
1018	Msex2.10062	0.84331928530039	NA	NA	NA	NA	NA	IGFALS	insulin-like growth factor-binding protein complex acid labile subunit	Growth hormone synthesis, secretion and action</a> <font class="new">New!</font></dd>	Endocrine system	2.22e-28	27.938
1019	Msex2.10105	-4.61061140691597	NA	NA	NA	NA	NA	HDAC3	histone deacetylase 3	Alcoholism	Substance dependence	0	71.127
1020	Msex2.10105	-4.61061140691597	NA	NA	NA	NA	NA	HDAC3	histone deacetylase 3	Viral carcinogenesis	Cancer: overview	0	71.127
1021	Msex2.10105	-4.61061140691597	NA	NA	NA	NA	NA	HDAC3	histone deacetylase 3	Thyroid hormone signaling pathway	Endocrine system	0	71.127
1022	Msex2.10106	-2.5660321078873	NA	NA	NA	NA	NA	PEBP1	phosphatidylethanolamine-binding protein	None	None	1.94e-64	61.538
1023	Msex2.10114	-1.42405887989143	NA	NA	NA	NA	NA	MTMR3_4	myotubularin-related protein 3/4	Metabolic pathways	Global and overview maps	2.62e-147	46.126
1024	Msex2.10114	-1.42405887989143	NA	NA	NA	NA	NA	MTMR3_4	myotubularin-related protein 3/4	Autophagy - animal	Transport and catabolism	2.62e-147	46.126
1025	Msex2.10114	-1.42405887989143	NA	NA	NA	NA	NA	MTMR3_4	myotubularin-related protein 3/4	Inositol phosphate metabolism	Carbohydrate metabolism	2.62e-147	46.126
1026	Msex2.10114	-1.42405887989143	NA	NA	NA	NA	NA	MTMR3_4	myotubularin-related protein 3/4	Phosphatidylinositol signaling system	Signal transduction	2.62e-147	46.126
1027	Msex2.10120	1.14533756796791	NA	NA	NA	NA	NA	KLKB1	plasma kallikrein	Complement and coagulation cascades	Immune system	1.3e-65	37.5
1028	Msex2.10127	-1.24188372267565	NA	NA	NA	NA	NA	HSPA1s	heat shock 70kDa protein 1/2/6/8	Legionellosis	Infectious disease: bacterial	0	81.575
1029	Msex2.10127	-1.24188372267565	NA	NA	NA	NA	NA	HSPA1s	heat shock 70kDa protein 1/2/6/8	Toxoplasmosis	Infectious disease: parasitic	0	81.575
1030	Msex2.10127	-1.24188372267565	NA	NA	NA	NA	NA	HSPA1s	heat shock 70kDa protein 1/2/6/8	Estrogen signaling pathway	Endocrine system	0	81.575
1031	Msex2.10127	-1.24188372267565	NA	NA	NA	NA	NA	HSPA1s	heat shock 70kDa protein 1/2/6/8	Measles	Infectious disease: viral	0	81.575
1032	Msex2.10127	-1.24188372267565	NA	NA	NA	NA	NA	HSPA1s	heat shock 70kDa protein 1/2/6/8	Endocytosis	Transport and catabolism	0	81.575
1033	Msex2.10127	-1.24188372267565	NA	NA	NA	NA	NA	HSPA1s	heat shock 70kDa protein 1/2/6/8	Spliceosome	Transcription	0	81.575
1034	Msex2.10127	-1.24188372267565	NA	NA	NA	NA	NA	HSPA1s	heat shock 70kDa protein 1/2/6/8	Protein processing in endoplasmic reticulum	Folding, sorting and degradation	0	81.575
1035	Msex2.10127	-1.24188372267565	NA	NA	NA	NA	NA	HSPA1s	heat shock 70kDa protein 1/2/6/8	Longevity regulating pathway - multiple species	Aging	0	81.575
1036	Msex2.10127	-1.24188372267565	NA	NA	NA	NA	NA	HSPA1s	heat shock 70kDa protein 1/2/6/8	MAPK signaling pathway	Signal transduction	0	81.575
1037	Msex2.10127	-1.24188372267565	NA	NA	NA	NA	NA	HSPA1s	heat shock 70kDa protein 1/2/6/8	Antigen processing and presentation	Immune system	0	81.575
1038	Msex2.10161	1.69614750714836	0.869359419493543	NA	NA	NA	NA	SLC23A2	solute carrier family 23 (nucleobase transporter), member 2	None	None	2.39e-169	46.126
1039	Msex2.10176	NA	NA	NA	NA	NA	4.88317892153513	MIOX	inositol oxygenase	Ascorbate and aldarate metabolism	Carbohydrate metabolism	4.6e-116	60.215
1040	Msex2.10176	NA	NA	NA	NA	NA	4.88317892153513	MIOX	inositol oxygenase	Metabolic pathways	Global and overview maps	4.6e-116	60.215
1041	Msex2.10176	NA	NA	NA	NA	NA	4.88317892153513	MIOX	inositol oxygenase	Inositol phosphate metabolism	Carbohydrate metabolism	4.6e-116	60.215
1042	Msex2.10215	NA	NA	NA	NA	NA	3.6758156143577	CYP6	cytochrome P450 family 6	None	None	2.28e-73	31.673
1043	Msex2.10260	NA	-2.90633915832484	NA	NA	NA	NA	EIF5A	translation initiation factor 5A	None	None	2.07e-78	77.465
1044	Msex2.10287	NA	-1.7219796146999	NA	NA	NA	4.51506344824755	PPT	palmitoyl-protein thioesterase	Lysosome	Transport and catabolism	1.47e-103	52.612
1045	Msex2.10287	NA	-1.7219796146999	NA	NA	NA	4.51506344824755	PPT	palmitoyl-protein thioesterase	Metabolic pathways	Global and overview maps	1.47e-103	52.612
1046	Msex2.10287	NA	-1.7219796146999	NA	NA	NA	4.51506344824755	PPT	palmitoyl-protein thioesterase	Fatty acid metabolism	Global and overview maps	1.47e-103	52.612
1047	Msex2.10287	NA	-1.7219796146999	NA	NA	NA	4.51506344824755	PPT	palmitoyl-protein thioesterase	Fatty acid elongation	Lipid metabolism	1.47e-103	52.612
1048	Msex2.10288	-0.841764929716931	-0.992279772615823	NA	NA	NA	NA	UTP10	U3 small nucleolar RNA-associated protein 10	Ribosome biogenesis in eukaryotes	Translation	1.68e-116	39.065
1049	Msex2.10316	-3.87892366131854	-3.564592174522	NA	NA	NA	NA	PDIA6	protein disulfide-isomerase A6	Protein processing in endoplasmic reticulum	Folding, sorting and degradation	0	63.702
1050	Msex2.10463	1.15046419628111	NA	NA	NA	NA	NA	DPP4	dipeptidyl-peptidase 4	Protein digestion and absorption	Digestive system	7.95e-131	36.533
1051	Msex2.10482	NA	0.630323264969884	NA	NA	NA	NA	DRS2	phospholipid-transporting ATPase	None	None	0	52.865
1052	Msex2.10521	-2.29070339937684	NA	NA	NA	NA	NA	ALDH1A	retinal dehydrogenase	Retinol metabolism	Metabolism of cofactors and vitamins	0	58.178
1053	Msex2.10521	-2.29070339937684	NA	NA	NA	NA	NA	ALDH1A	retinal dehydrogenase	Metabolic pathways	Global and overview maps	0	58.178
1054	Msex2.10562	0.582957925978335	0.563409938256926	NA	NA	NA	NA	RP-S16e	small subunit ribosomal protein S16e	Ribosome	Translation	1.62e-91	86.986
1055	Msex2.10624	-1.48148045287119	NA	NA	NA	NA	NA	E5.2.1.8	peptidylprolyl isomerase	None	None	5.47e-22	39.333
1056	Msex2.10681	0.73484599798068	NA	NA	NA	NA	NA	4CL	4-coumarate--CoA ligase	Phenylpropanoid biosynthesis	Biosynthesis of other secondary metabolites	1.45e-101	36.081
1057	Msex2.10681	0.73484599798068	NA	NA	NA	NA	NA	4CL	4-coumarate--CoA ligase	Biosynthesis of secondary metabolites	Global and overview maps	1.45e-101	36.081
1058	Msex2.10681	0.73484599798068	NA	NA	NA	NA	NA	4CL	4-coumarate--CoA ligase	Metabolic pathways	Global and overview maps	1.45e-101	36.081
1059	Msex2.10681	0.73484599798068	NA	NA	NA	NA	NA	4CL	4-coumarate--CoA ligase	Ubiquinone and other terpenoid-quinone biosynthesis	Metabolism of cofactors and vitamins	1.45e-101	36.081
1060	Msex2.10686	1.03047765389137	NA	NA	NA	NA	NA	LRRTM1_2	leucine-rich repeat transmembrane neuronal protein 1/2	None	None	3.98e-22	39.227
1061	Msex2.10711	NA	NA	NA	NA	NA	5.0999888844523	SLC16A5	MFS transporter, MCT family, solute carrier family 16 (monocarboxylic acid transporters), member 5	None	None	1.93e-19	21.029
1062	Msex2.10712	NA	NA	NA	NA	NA	4.71159750406925	SLC16A3	MFS transporter, MCT family, solute carrier family 16 (monocarboxylic acid transporters), member 3	Central carbon metabolism in cancer	Cancer: overview	1.2e-09	26.344
1063	Msex2.10728	1.49400568513902	NA	NA	NA	NA	NA	CPEB	cytoplasmic polyadenylation element-binding protein	Oocyte meiosis	Cell growth and death	4.73e-175	86.897
1064	Msex2.10728	1.49400568513902	NA	NA	NA	NA	NA	CPEB	cytoplasmic polyadenylation element-binding protein	Dorso-ventral axis formation	Development and regeneration	4.73e-175	86.897
1065	Msex2.10728	1.49400568513902	NA	NA	NA	NA	NA	CPEB	cytoplasmic polyadenylation element-binding protein	Progesterone-mediated oocyte maturation	Endocrine system	4.73e-175	86.897
1066	Msex2.10755	0.987141195660831	NA	NA	NA	NA	4.49235492669493	SLC26A11	solute carrier family 26 (sodium-independent sulfate anion transporter), member 11	None	None	4.34e-62	43.627
1067	Msex2.10758	NA	-1.56445045303786	NA	NA	NA	NA	SLC26A11	solute carrier family 26 (sodium-independent sulfate anion transporter), member 11	None	None	5.54e-125	43.599
1068	Msex2.10760	0.808635010690674	NA	NA	NA	NA	NA	CYP9	cytochrome P450 family 9	None	None	3.87e-73	39.216
1069	Msex2.10817	NA	NA	NA	NA	NA	3.87035909060636	MUC19	mucin-19	None	None	4.58e-07	28.421
1070	Msex2.10859	0.833666147375385	NA	NA	NA	NA	4.90151508442698	SLC46A3	MFS transporter, PCFT/HCP family, solute carrier family 46, member 3	None	None	2.15e-10	25.141
1071	Msex2.10860	1.05400622176463	1.05295470063181	NA	NA	NA	5.00289085124766	SLC46A1	MFS transporter, PCFT/HCP family, solute carrier family 46 (folate transporter), member 1	Vitamin digestion and absorption	Digestive system	1.03e-17	24.633
1072	Msex2.10860	1.05400622176463	1.05295470063181	NA	NA	NA	5.00289085124766	SLC46A1	MFS transporter, PCFT/HCP family, solute carrier family 46 (folate transporter), member 1	Mineral absorption	Digestive system	1.03e-17	24.633
1073	Msex2.10860	1.05400622176463	1.05295470063181	NA	NA	NA	5.00289085124766	SLC46A1	MFS transporter, PCFT/HCP family, solute carrier family 46 (folate transporter), member 1	Antifolate resistance	Drug resistance: antineoplastic	1.03e-17	24.633
1074	Msex2.10889	NA	NA	NA	NA	NA	5.83870907327332	CYP12	cytochrome P450 family 12	None	None	4.92e-97	37.581
1075	Msex2.10966	2.20409706690152	NA	NA	NA	NA	NA	GSN	gelsolin	Viral carcinogenesis	Cancer: overview	7.43e-98	33.116
1076	Msex2.10966	2.20409706690152	NA	NA	NA	NA	NA	GSN	gelsolin	Regulation of actin cytoskeleton	Cell motility	7.43e-98	33.116
1077	Msex2.10966	2.20409706690152	NA	NA	NA	NA	NA	GSN	gelsolin	Fc gamma R-mediated phagocytosis	Immune system	7.43e-98	33.116
1078	Msex2.11006	1.29730604548909	NA	NA	NA	NA	NA	AKR1A1	alcohol dehydrogenase (NADP+)	Microbial metabolism in diverse environments	Global and overview maps	1.33e-66	39.818
1079	Msex2.11006	1.29730604548909	NA	NA	NA	NA	NA	AKR1A1	alcohol dehydrogenase (NADP+)	Biosynthesis of secondary metabolites	Global and overview maps	1.33e-66	39.818
1080	Msex2.11006	1.29730604548909	NA	NA	NA	NA	NA	AKR1A1	alcohol dehydrogenase (NADP+)	Degradation of aromatic compounds	Global and overview maps	1.33e-66	39.818
1081	Msex2.11006	1.29730604548909	NA	NA	NA	NA	NA	AKR1A1	alcohol dehydrogenase (NADP+)	Pentose and glucuronate interconversions	Carbohydrate metabolism	1.33e-66	39.818
1082	Msex2.11006	1.29730604548909	NA	NA	NA	NA	NA	AKR1A1	alcohol dehydrogenase (NADP+)	Metabolic pathways	Global and overview maps	1.33e-66	39.818
1083	Msex2.11006	1.29730604548909	NA	NA	NA	NA	NA	AKR1A1	alcohol dehydrogenase (NADP+)	Caprolactam degradation	Xenobiotics biodegradation and metabolism	1.33e-66	39.818
1084	Msex2.11006	1.29730604548909	NA	NA	NA	NA	NA	AKR1A1	alcohol dehydrogenase (NADP+)	Glycolysis / Gluconeogenesis	Carbohydrate metabolism	1.33e-66	39.818
1085	Msex2.11006	1.29730604548909	NA	NA	NA	NA	NA	AKR1A1	alcohol dehydrogenase (NADP+)	Glycerolipid metabolism	Lipid metabolism	1.33e-66	39.818
1086	Msex2.11006	1.29730604548909	NA	NA	NA	NA	NA	AKR1A1	alcohol dehydrogenase (NADP+)	Biosynthesis of antibiotics	Global and overview maps	1.33e-66	39.818
1087	Msex2.11008	NA	NA	NA	NA	NA	-5.3502166437665	DNAH	dynein heavy chain, axonemal	Huntington disease	Neurodegenerative disease	0	62.095
1088	Msex2.11130	0.898606591354296	NA	NA	NA	NA	NA	ABCC4	ATP-binding cassette, subfamily C (CFTR/MRP), member 4	Bile secretion	Digestive system	0	41.206
1089	Msex2.11130	0.898606591354296	NA	NA	NA	NA	NA	ABCC4	ATP-binding cassette, subfamily C (CFTR/MRP), member 4	ABC transporters	Membrane transport	0	41.206
1090	Msex2.11130	0.898606591354296	NA	NA	NA	NA	NA	ABCC4	ATP-binding cassette, subfamily C (CFTR/MRP), member 4	Antifolate resistance	Drug resistance: antineoplastic	0	41.206
1091	Msex2.11130	0.898606591354296	NA	NA	NA	NA	NA	ABCC4	ATP-binding cassette, subfamily C (CFTR/MRP), member 4	cAMP signaling pathway	Signal transduction	0	41.206
1092	Msex2.11138	1.19384846687816	NA	NA	NA	NA	NA	GLD	glucose 1-dehydrogenase (FAD, quinone)	Metabolic pathways	Global and overview maps	1.58e-118	37.129
1093	Msex2.11138	1.19384846687816	NA	NA	NA	NA	NA	GLD	glucose 1-dehydrogenase (FAD, quinone)	Biosynthesis of secondary metabolites	Global and overview maps	1.58e-118	37.129
1094	Msex2.11138	1.19384846687816	NA	NA	NA	NA	NA	GLD	glucose 1-dehydrogenase (FAD, quinone)	Biosynthesis of antibiotics	Global and overview maps	1.58e-118	37.129
1095	Msex2.11138	1.19384846687816	NA	NA	NA	NA	NA	GLD	glucose 1-dehydrogenase (FAD, quinone)	Pentose phosphate pathway	Carbohydrate metabolism	1.58e-118	37.129
1096	Msex2.11191	1.52937203723437	NA	NA	NA	NA	NA	SFXN1_3	sideroflexin-1/3	None	None	3.93e-40	45.679
1097	Msex2.11192	1.68569049325971	NA	NA	NA	NA	NA	SFXN1_3	sideroflexin-1/3	None	None	1.57e-12	61.702
1098	Msex2.11286	1.04191776653112	NA	NA	NA	NA	NA	APOD	apolipoprotein D and lipocalin family protein	None	None	1.94e-10	30.769
1099	Msex2.11296	0.743902019355075	NA	NA	NA	NA	NA	ADAMTS16	a disintegrin and metalloproteinase with thrombospondin motifs 16	None	None	9.77e-24	27.88
1100	Msex2.11379	0.771783630858408	NA	NA	NA	NA	NA	RTN1	reticulon-1	None	None	6.12e-38	53.03
1101	Msex2.11399	NA	-1.66659634123774	NA	NA	-2.21652446938016	NA	GSN	gelsolin	Viral carcinogenesis	Cancer: overview	1.33e-143	54.726
1102	Msex2.11399	NA	-1.66659634123774	NA	NA	-2.21652446938016	NA	GSN	gelsolin	Fc gamma R-mediated phagocytosis	Immune system	1.33e-143	54.726
1103	Msex2.11399	NA	-1.66659634123774	NA	NA	-2.21652446938016	NA	GSN	gelsolin	Regulation of actin cytoskeleton	Cell motility	1.33e-143	54.726
1104	Msex2.11457	-1.58213156349289	NA	NA	NA	NA	NA	XDH	xanthine dehydrogenase/oxidase	Biosynthesis of secondary metabolites	Global and overview maps	3.83e-61	39.048
1105	Msex2.11457	-1.58213156349289	NA	NA	NA	NA	NA	XDH	xanthine dehydrogenase/oxidase	Drug metabolism - other enzymes	Xenobiotics biodegradation and metabolism	3.83e-61	39.048
1106	Msex2.11457	-1.58213156349289	NA	NA	NA	NA	NA	XDH	xanthine dehydrogenase/oxidase	Peroxisome	Transport and catabolism	3.83e-61	39.048
1107	Msex2.11457	-1.58213156349289	NA	NA	NA	NA	NA	XDH	xanthine dehydrogenase/oxidase	Microbial metabolism in diverse environments	Global and overview maps	3.83e-61	39.048
1108	Msex2.11457	-1.58213156349289	NA	NA	NA	NA	NA	XDH	xanthine dehydrogenase/oxidase	Caffeine metabolism	Biosynthesis of other secondary metabolites	3.83e-61	39.048
1109	Msex2.11457	-1.58213156349289	NA	NA	NA	NA	NA	XDH	xanthine dehydrogenase/oxidase	Metabolic pathways	Global and overview maps	3.83e-61	39.048
1110	Msex2.11457	-1.58213156349289	NA	NA	NA	NA	NA	XDH	xanthine dehydrogenase/oxidase	Purine metabolism	Nucleotide metabolism	3.83e-61	39.048
1111	Msex2.11468	1.12389385316164	0.789156974925952	NA	NA	NA	NA	PLXNA	plexin A	Axon guidance	Development and regeneration	2.71e-101	30.416
1112	Msex2.11480	0.788605687544617	NA	NA	NA	NA	NA	RP-S12e	small subunit ribosomal protein S12e	Ribosome	Translation	1.44e-64	77.344
1113	Msex2.11493	0.570587717156124	NA	NA	NA	NA	NA	RP-L44e	large subunit ribosomal protein L44e	Ribosome	Translation	9.86e-37	75.472
1114	Msex2.11496	0.60375756937247	NA	NA	NA	NA	NA	PRDX5	peroxiredoxin 5, atypical 2-Cys peroxiredoxin	Peroxisome	Transport and catabolism	2.86e-62	56.886
1115	Msex2.11517	1.1579909356758	NA	NA	NA	NA	NA	IFI30	interferon, gamma-inducible protein 30	Antigen processing and presentation	Immune system	3.12e-29	32.044
1116	Msex2.11529	0.750383757798238	NA	NA	NA	NA	NA	CS	citrate synthase	Carbon metabolism	Global and overview maps	0	80.645
1117	Msex2.11529	0.750383757798238	NA	NA	NA	NA	NA	CS	citrate synthase	Microbial metabolism in diverse environments	Global and overview maps	0	80.645
1118	Msex2.11529	0.750383757798238	NA	NA	NA	NA	NA	CS	citrate synthase	Citrate cycle (TCA cycle)	Carbohydrate metabolism	0	80.645
1119	Msex2.11529	0.750383757798238	NA	NA	NA	NA	NA	CS	citrate synthase	2-Oxocarboxylic acid metabolism	Global and overview maps	0	80.645
1120	Msex2.11529	0.750383757798238	NA	NA	NA	NA	NA	CS	citrate synthase	Glyoxylate and dicarboxylate metabolism	Carbohydrate metabolism	0	80.645
1121	Msex2.11529	0.750383757798238	NA	NA	NA	NA	NA	CS	citrate synthase	Biosynthesis of secondary metabolites	Global and overview maps	0	80.645
1122	Msex2.11529	0.750383757798238	NA	NA	NA	NA	NA	CS	citrate synthase	Biosynthesis of antibiotics	Global and overview maps	0	80.645
1123	Msex2.11529	0.750383757798238	NA	NA	NA	NA	NA	CS	citrate synthase	Metabolic pathways	Global and overview maps	0	80.645
1124	Msex2.11529	0.750383757798238	NA	NA	NA	NA	NA	CS	citrate synthase	Biosynthesis of amino acids	Global and overview maps	0	80.645
1125	Msex2.11574	-1.61437318477971	NA	NA	NA	NA	NA	SV2	MFS transporter, VNT family, synaptic vesicle glycoprotein 2	ECM-receptor interaction	Signaling molecules and interaction	5.61e-51	32.891
1126	Msex2.11708	0.865855410635322	NA	NA	NA	NA	NA	ACO	aconitate hydratase	Biosynthesis of amino acids	Global and overview maps	1.02e-100	69.957
1127	Msex2.11708	0.865855410635322	NA	NA	NA	NA	NA	ACO	aconitate hydratase	2-Oxocarboxylic acid metabolism	Global and overview maps	1.02e-100	69.957
1128	Msex2.11708	0.865855410635322	NA	NA	NA	NA	NA	ACO	aconitate hydratase	Carbon fixation pathways in prokaryotes	Energy metabolism	1.02e-100	69.957
1129	Msex2.11708	0.865855410635322	NA	NA	NA	NA	NA	ACO	aconitate hydratase	Carbon metabolism	Global and overview maps	1.02e-100	69.957
1130	Msex2.11708	0.865855410635322	NA	NA	NA	NA	NA	ACO	aconitate hydratase	Metabolic pathways	Global and overview maps	1.02e-100	69.957
1131	Msex2.11708	0.865855410635322	NA	NA	NA	NA	NA	ACO	aconitate hydratase	Biosynthesis of antibiotics	Global and overview maps	1.02e-100	69.957
1132	Msex2.11708	0.865855410635322	NA	NA	NA	NA	NA	ACO	aconitate hydratase	Citrate cycle (TCA cycle)	Carbohydrate metabolism	1.02e-100	69.957
1133	Msex2.11708	0.865855410635322	NA	NA	NA	NA	NA	ACO	aconitate hydratase	Biosynthesis of secondary metabolites	Global and overview maps	1.02e-100	69.957
1134	Msex2.11708	0.865855410635322	NA	NA	NA	NA	NA	ACO	aconitate hydratase	Microbial metabolism in diverse environments	Global and overview maps	1.02e-100	69.957
1135	Msex2.11708	0.865855410635322	NA	NA	NA	NA	NA	ACO	aconitate hydratase	Glyoxylate and dicarboxylate metabolism	Carbohydrate metabolism	1.02e-100	69.957
1136	Msex2.11736	1.15944764324188	0.838499584562198	NA	NA	NA	NA	ABA3	molybdenum cofactor sulfurtransferase	Folate biosynthesis	Metabolism of cofactors and vitamins	3.08e-23	29.71
1137	Msex2.11742	NA	-3.44462570813666	NA	NA	NA	NA	KRAB	KRAB domain-containing zinc finger protein	Herpes simplex virus 1 infection	Infectious disease: viral	6.48e-35	30.769
1138	Msex2.11750	NA	1.17280982023545	NA	NA	NA	NA	SYT11	synaptotagmin-11	None	None	6.26e-97	54.167
1139	Msex2.11751	1.22422125881402	0.870116772622547	NA	NA	NA	NA	TPM1	tropomyosin 1	Hypertrophic cardiomyopathy (HCM)	Cardiovascular disease	7.78e-166	98.592
1140	Msex2.11751	1.22422125881402	0.870116772622547	NA	NA	NA	NA	TPM1	tropomyosin 1	Cardiac muscle contraction	Circulatory system	7.78e-166	98.592
1141	Msex2.11751	1.22422125881402	0.870116772622547	NA	NA	NA	NA	TPM1	tropomyosin 1	Adrenergic signaling in cardiomyocytes	Circulatory system	7.78e-166	98.592
1142	Msex2.11751	1.22422125881402	0.870116772622547	NA	NA	NA	NA	TPM1	tropomyosin 1	Dilated cardiomyopathy (DCM)	Cardiovascular disease	7.78e-166	98.592
1143	Msex2.11751	1.22422125881402	0.870116772622547	NA	NA	NA	NA	TPM1	tropomyosin 1	MicroRNAs in cancer	Cancer: overview	7.78e-166	98.592
1144	Msex2.11806	1.14269083998716	NA	NA	NA	NA	NA	galT	UDPglucose--hexose-1-phosphate uridylyltransferase	Galactose metabolism	Carbohydrate metabolism	1.88e-138	58.571
1145	Msex2.11806	1.14269083998716	NA	NA	NA	NA	NA	galT	UDPglucose--hexose-1-phosphate uridylyltransferase	Metabolic pathways	Global and overview maps	1.88e-138	58.571
1146	Msex2.11806	1.14269083998716	NA	NA	NA	NA	NA	galT	UDPglucose--hexose-1-phosphate uridylyltransferase	Prolactin signaling pathway	Endocrine system	1.88e-138	58.571
1147	Msex2.11806	1.14269083998716	NA	NA	NA	NA	NA	galT	UDPglucose--hexose-1-phosphate uridylyltransferase	Amino sugar and nucleotide sugar metabolism	Carbohydrate metabolism	1.88e-138	58.571
1148	Msex2.11830	1.0149728188728	1.73368039778847	NA	NA	NA	NA	GSN	gelsolin	Viral carcinogenesis	Cancer: overview	1.46e-123	52.857
1149	Msex2.11830	1.0149728188728	1.73368039778847	NA	NA	NA	NA	GSN	gelsolin	Regulation of actin cytoskeleton	Cell motility	1.46e-123	52.857
1150	Msex2.11830	1.0149728188728	1.73368039778847	NA	NA	NA	NA	GSN	gelsolin	Fc gamma R-mediated phagocytosis	Immune system	1.46e-123	52.857
1151	Msex2.11862	2.07339220385954	NA	NA	NA	-2.49638732864178	NA	GST	glutathione S-transferase	Drug metabolism - cytochrome P450	Xenobiotics biodegradation and metabolism	1.42e-74	54.854
1152	Msex2.11862	2.07339220385954	NA	NA	NA	-2.49638732864178	NA	GST	glutathione S-transferase	Longevity regulating pathway - worm	Aging	1.42e-74	54.854
1153	Msex2.11862	2.07339220385954	NA	NA	NA	-2.49638732864178	NA	GST	glutathione S-transferase	Fluid shear stress and atherosclerosis	Cardiovascular disease	1.42e-74	54.854
1154	Msex2.11862	2.07339220385954	NA	NA	NA	-2.49638732864178	NA	GST	glutathione S-transferase	Drug metabolism - other enzymes	Xenobiotics biodegradation and metabolism	1.42e-74	54.854
1155	Msex2.11862	2.07339220385954	NA	NA	NA	-2.49638732864178	NA	GST	glutathione S-transferase	Pathways in cancer	Cancer: overview	1.42e-74	54.854
1156	Msex2.11862	2.07339220385954	NA	NA	NA	-2.49638732864178	NA	GST	glutathione S-transferase	Metabolic pathways	Global and overview maps	1.42e-74	54.854
1157	Msex2.11862	2.07339220385954	NA	NA	NA	-2.49638732864178	NA	GST	glutathione S-transferase	Chemical carcinogenesis	Cancer: overview	1.42e-74	54.854
1158	Msex2.11862	2.07339220385954	NA	NA	NA	-2.49638732864178	NA	GST	glutathione S-transferase	Glutathione metabolism	Metabolism of other amino acids	1.42e-74	54.854
1159	Msex2.11862	2.07339220385954	NA	NA	NA	-2.49638732864178	NA	GST	glutathione S-transferase	Hepatocellular carcinoma	Cancer: specific types	1.42e-74	54.854
1160	Msex2.11862	2.07339220385954	NA	NA	NA	-2.49638732864178	NA	GST	glutathione S-transferase	Platinum drug resistance	Drug resistance: antineoplastic	1.42e-74	54.854
1161	Msex2.11862	2.07339220385954	NA	NA	NA	-2.49638732864178	NA	GST	glutathione S-transferase	Metabolism of xenobiotics by cytochrome P450	Xenobiotics biodegradation and metabolism	1.42e-74	54.854
1162	Msex2.11868	1.04204760316035	NA	NA	NA	NA	NA	TRET1	facilitated trehalose transporter	None	None	2.27e-35	26.913
1163	Msex2.11919	NA	NA	NA	NA	NA	1.67951402563251	CREBRF	CREB3 regulatory factor	None	None	1.28e-73	67.355
1164	Msex2.12095	NA	-1.42438828341711	NA	NA	NA	NA	nagA	N-acetylglucosamine-6-phosphate deacetylase	Biosynthesis of antibiotics	Global and overview maps	6.51e-148	55.128
1165	Msex2.12095	NA	-1.42438828341711	NA	NA	NA	NA	nagA	N-acetylglucosamine-6-phosphate deacetylase	Amino sugar and nucleotide sugar metabolism	Carbohydrate metabolism	6.51e-148	55.128
1166	Msex2.12095	NA	-1.42438828341711	NA	NA	NA	NA	nagA	N-acetylglucosamine-6-phosphate deacetylase	Metabolic pathways	Global and overview maps	6.51e-148	55.128
1167	Msex2.12112	0.656220377663378	0.811303581409329	NA	NA	NA	NA	VAMP7	vesicle-associated membrane protein 7	SNARE interactions in vesicular transport	Folding, sorting and degradation	3.75e-91	57.339
1168	Msex2.12172	1.41998527295411	NA	NA	NA	NA	NA	APOD	apolipoprotein D and lipocalin family protein	None	None	2.26e-14	33.333
1169	Msex2.12176	0.653131087204571	NA	NA	NA	NA	NA	TECPR2	tectonin beta-propeller repeat-containing protein 2	None	None	2.04e-90	38.831
1170	Msex2.12177	0.802963998346758	NA	NA	NA	NA	NA	HM13	minor histocompatibility antigen H13	None	None	6.17e-149	61.671
1171	Msex2.12244	1.56362492089761	1.47769368491587	NA	NA	NA	7.85007510934434	SLC46A1	MFS transporter, PCFT/HCP family, solute carrier family 46 (folate transporter), member 1	Mineral absorption	Digestive system	3.17e-07	32.231
1172	Msex2.12244	1.56362492089761	1.47769368491587	NA	NA	NA	7.85007510934434	SLC46A1	MFS transporter, PCFT/HCP family, solute carrier family 46 (folate transporter), member 1	Antifolate resistance	Drug resistance: antineoplastic	3.17e-07	32.231
1173	Msex2.12244	1.56362492089761	1.47769368491587	NA	NA	NA	7.85007510934434	SLC46A1	MFS transporter, PCFT/HCP family, solute carrier family 46 (folate transporter), member 1	Vitamin digestion and absorption	Digestive system	3.17e-07	32.231
1174	Msex2.12418	1.57917329030048	1.09384133824392	NA	NA	NA	NA	SLC44A2_4_5	solute carrier family 44 (choline transporter-like protein), member 2/4/5	Choline metabolism in cancer	Cancer: overview	1.11e-153	41.716
1175	Msex2.12523	1.58156071944898	1.01369896322637	NA	NA	NA	NA	UGT	glucuronosyltransferase	Metabolism of xenobiotics by cytochrome P450	Xenobiotics biodegradation and metabolism	5.93e-54	31.926
1176	Msex2.12523	1.58156071944898	1.01369896322637	NA	NA	NA	NA	UGT	glucuronosyltransferase	Steroid hormone biosynthesis	Lipid metabolism	5.93e-54	31.926
1177	Msex2.12523	1.58156071944898	1.01369896322637	NA	NA	NA	NA	UGT	glucuronosyltransferase	Biosynthesis of secondary metabolites	Global and overview maps	5.93e-54	31.926
1178	Msex2.12523	1.58156071944898	1.01369896322637	NA	NA	NA	NA	UGT	glucuronosyltransferase	Metabolic pathways	Global and overview maps	5.93e-54	31.926
1179	Msex2.12523	1.58156071944898	1.01369896322637	NA	NA	NA	NA	UGT	glucuronosyltransferase	Pentose and glucuronate interconversions	Carbohydrate metabolism	5.93e-54	31.926
1180	Msex2.12523	1.58156071944898	1.01369896322637	NA	NA	NA	NA	UGT	glucuronosyltransferase	Drug metabolism - cytochrome P450	Xenobiotics biodegradation and metabolism	5.93e-54	31.926
1181	Msex2.12523	1.58156071944898	1.01369896322637	NA	NA	NA	NA	UGT	glucuronosyltransferase	Retinol metabolism	Metabolism of cofactors and vitamins	5.93e-54	31.926
1182	Msex2.12523	1.58156071944898	1.01369896322637	NA	NA	NA	NA	UGT	glucuronosyltransferase	Porphyrin and chlorophyll metabolism	Metabolism of cofactors and vitamins	5.93e-54	31.926
1183	Msex2.12523	1.58156071944898	1.01369896322637	NA	NA	NA	NA	UGT	glucuronosyltransferase	Drug metabolism - other enzymes	Xenobiotics biodegradation and metabolism	5.93e-54	31.926
1184	Msex2.12523	1.58156071944898	1.01369896322637	NA	NA	NA	NA	UGT	glucuronosyltransferase	Ascorbate and aldarate metabolism	Carbohydrate metabolism	5.93e-54	31.926
1185	Msex2.12523	1.58156071944898	1.01369896322637	NA	NA	NA	NA	UGT	glucuronosyltransferase	Chemical carcinogenesis	Cancer: overview	5.93e-54	31.926
1186	Msex2.12524	NA	NA	NA	NA	NA	2.48578978079042	UGT	glucuronosyltransferase	Metabolic pathways	Global and overview maps	2.41e-76	31.467
1187	Msex2.12524	NA	NA	NA	NA	NA	2.48578978079042	UGT	glucuronosyltransferase	Drug metabolism - cytochrome P450	Xenobiotics biodegradation and metabolism	2.41e-76	31.467
1188	Msex2.12524	NA	NA	NA	NA	NA	2.48578978079042	UGT	glucuronosyltransferase	Retinol metabolism	Metabolism of cofactors and vitamins	2.41e-76	31.467
1189	Msex2.12524	NA	NA	NA	NA	NA	2.48578978079042	UGT	glucuronosyltransferase	Steroid hormone biosynthesis	Lipid metabolism	2.41e-76	31.467
1190	Msex2.12524	NA	NA	NA	NA	NA	2.48578978079042	UGT	glucuronosyltransferase	Metabolism of xenobiotics by cytochrome P450	Xenobiotics biodegradation and metabolism	2.41e-76	31.467
1191	Msex2.12524	NA	NA	NA	NA	NA	2.48578978079042	UGT	glucuronosyltransferase	Chemical carcinogenesis	Cancer: overview	2.41e-76	31.467
1192	Msex2.12524	NA	NA	NA	NA	NA	2.48578978079042	UGT	glucuronosyltransferase	Porphyrin and chlorophyll metabolism	Metabolism of cofactors and vitamins	2.41e-76	31.467
1193	Msex2.12524	NA	NA	NA	NA	NA	2.48578978079042	UGT	glucuronosyltransferase	Pentose and glucuronate interconversions	Carbohydrate metabolism	2.41e-76	31.467
1194	Msex2.12524	NA	NA	NA	NA	NA	2.48578978079042	UGT	glucuronosyltransferase	Biosynthesis of secondary metabolites	Global and overview maps	2.41e-76	31.467
1195	Msex2.12524	NA	NA	NA	NA	NA	2.48578978079042	UGT	glucuronosyltransferase	Ascorbate and aldarate metabolism	Carbohydrate metabolism	2.41e-76	31.467
1196	Msex2.12524	NA	NA	NA	NA	NA	2.48578978079042	UGT	glucuronosyltransferase	Drug metabolism - other enzymes	Xenobiotics biodegradation and metabolism	2.41e-76	31.467
1197	Msex2.12570	0.971861634666499	NA	NA	NA	NA	NA	CPN2	carboxypeptidase N regulatory subunit	None	None	1.78e-19	30.104
1198	Msex2.12618	NA	-1.84750394128404	NA	NA	NA	NA	RP-S6	small subunit ribosomal protein S6	Ribosome	Translation	1.96e-52	52.667
1199	Msex2.12619	NA	-2.55998740612963	NA	NA	NA	NA	BBS7	Bardet-Biedl syndrome 7 protein	None	None	5.76e-50	28.073
1200	Msex2.12639	1.14659387740485	NA	NA	NA	NA	NA	MAN2B1	lysosomal alpha-mannosidase	Lysosome	Transport and catabolism	1.49e-58	47.706
1201	Msex2.12639	1.14659387740485	NA	NA	NA	NA	NA	MAN2B1	lysosomal alpha-mannosidase	Other glycan degradation	Glycan biosynthesis and metabolism	1.49e-58	47.706
1202	Msex2.12651	1.2674745821421	NA	NA	NA	NA	NA	SPT	serine palmitoyltransferase	Sphingolipid signaling pathway	Signal transduction	6.29e-110	46.528
1203	Msex2.12651	1.2674745821421	NA	NA	NA	NA	NA	SPT	serine palmitoyltransferase	Sphingolipid metabolism	Lipid metabolism	6.29e-110	46.528
1204	Msex2.12651	1.2674745821421	NA	NA	NA	NA	NA	SPT	serine palmitoyltransferase	Autophagy - yeast	Transport and catabolism	6.29e-110	46.528
1205	Msex2.12651	1.2674745821421	NA	NA	NA	NA	NA	SPT	serine palmitoyltransferase	Metabolic pathways	Global and overview maps	6.29e-110	46.528
1206	Msex2.12780	1.62216324652378	1.25604764139392	NA	NA	NA	NA	ALDO	fructose-bisphosphate aldolase, class I	Carbon fixation in photosynthetic organisms	Energy metabolism	1.42e-175	71.429
1207	Msex2.12780	1.62216324652378	1.25604764139392	NA	NA	NA	NA	ALDO	fructose-bisphosphate aldolase, class I	Biosynthesis of antibiotics	Global and overview maps	1.42e-175	71.429
1208	Msex2.12780	1.62216324652378	1.25604764139392	NA	NA	NA	NA	ALDO	fructose-bisphosphate aldolase, class I	Carbon metabolism	Global and overview maps	1.42e-175	71.429
1209	Msex2.12780	1.62216324652378	1.25604764139392	NA	NA	NA	NA	ALDO	fructose-bisphosphate aldolase, class I	Metabolic pathways	Global and overview maps	1.42e-175	71.429
1210	Msex2.12780	1.62216324652378	1.25604764139392	NA	NA	NA	NA	ALDO	fructose-bisphosphate aldolase, class I	HIF-1 signaling pathway	Signal transduction	1.42e-175	71.429
1211	Msex2.12780	1.62216324652378	1.25604764139392	NA	NA	NA	NA	ALDO	fructose-bisphosphate aldolase, class I	Methane metabolism	Energy metabolism	1.42e-175	71.429
1212	Msex2.12780	1.62216324652378	1.25604764139392	NA	NA	NA	NA	ALDO	fructose-bisphosphate aldolase, class I	Biosynthesis of amino acids	Global and overview maps	1.42e-175	71.429
1213	Msex2.12780	1.62216324652378	1.25604764139392	NA	NA	NA	NA	ALDO	fructose-bisphosphate aldolase, class I	Pentose phosphate pathway	Carbohydrate metabolism	1.42e-175	71.429
1214	Msex2.12780	1.62216324652378	1.25604764139392	NA	NA	NA	NA	ALDO	fructose-bisphosphate aldolase, class I	Glycolysis / Gluconeogenesis	Carbohydrate metabolism	1.42e-175	71.429
1215	Msex2.12780	1.62216324652378	1.25604764139392	NA	NA	NA	NA	ALDO	fructose-bisphosphate aldolase, class I	Microbial metabolism in diverse environments	Global and overview maps	1.42e-175	71.429
1216	Msex2.12780	1.62216324652378	1.25604764139392	NA	NA	NA	NA	ALDO	fructose-bisphosphate aldolase, class I	Biosynthesis of secondary metabolites	Global and overview maps	1.42e-175	71.429
1217	Msex2.12780	1.62216324652378	1.25604764139392	NA	NA	NA	NA	ALDO	fructose-bisphosphate aldolase, class I	Fructose and mannose metabolism	Carbohydrate metabolism	1.42e-175	71.429
1218	Msex2.12802	1.2088398098549	NA	NA	NA	NA	NA	SPPL3	signal peptide peptidase-like 3	None	None	6.85e-93	55.026
1219	Msex2.12883	NA	1.87966696149912	NA	NA	NA	NA	ASZ1	ankyrin repeat, SAM and basic leucine zipper domain-containing protein 1	None	None	1.44e-24	21.548
1220	Msex2.12946	NA	NA	NA	NA	-3.2775663986881	-3.28525681017272	ALDH1L	formyltetrahydrofolate dehydrogenase	One carbon pool by folate	Metabolism of cofactors and vitamins	0	54.749
1221	Msex2.12964	NA	1.06874500518459	NA	NA	NA	NA	TUBB	tubulin beta	Pathogenic Escherichia coli infection	Infectious disease: bacterial	0	85.681
1222	Msex2.12964	NA	1.06874500518459	NA	NA	NA	NA	TUBB	tubulin beta	Huntington disease	Neurodegenerative disease	0	85.681
1223	Msex2.12964	NA	1.06874500518459	NA	NA	NA	NA	TUBB	tubulin beta	Gap junction	Cellular community - eukaryotes	0	85.681
1224	Msex2.12964	NA	1.06874500518459	NA	NA	NA	NA	TUBB	tubulin beta	Phagosome	Transport and catabolism	0	85.681
1225	Msex2.13098	NA	2.66490213446872	NA	NA	NA	NA	ATRX	transcriptional regulator ATRX	None	None	1.84e-11	31.868
1226	Msex2.13121	1.23519202202431	NA	NA	NA	NA	NA	TRET1	facilitated trehalose transporter	None	None	3.94e-12	29.545
1227	Msex2.13165	0.720427020656775	NA	NA	NA	NA	NA	ECHS1	enoyl-CoA hydratase	Butanoate metabolism	Carbohydrate metabolism	2.04e-103	60.755
1228	Msex2.13165	0.720427020656775	NA	NA	NA	NA	NA	ECHS1	enoyl-CoA hydratase	Propanoate metabolism	Carbohydrate metabolism	2.04e-103	60.755
1229	Msex2.13165	0.720427020656775	NA	NA	NA	NA	NA	ECHS1	enoyl-CoA hydratase	Lysine degradation	Amino acid metabolism	2.04e-103	60.755
1230	Msex2.13165	0.720427020656775	NA	NA	NA	NA	NA	ECHS1	enoyl-CoA hydratase	Metabolic pathways	Global and overview maps	2.04e-103	60.755
1231	Msex2.13165	0.720427020656775	NA	NA	NA	NA	NA	ECHS1	enoyl-CoA hydratase	Aminobenzoate degradation	Xenobiotics biodegradation and metabolism	2.04e-103	60.755
1232	Msex2.13165	0.720427020656775	NA	NA	NA	NA	NA	ECHS1	enoyl-CoA hydratase	Fatty acid degradation	Lipid metabolism	2.04e-103	60.755
1233	Msex2.13165	0.720427020656775	NA	NA	NA	NA	NA	ECHS1	enoyl-CoA hydratase	Valine, leucine and isoleucine degradation	Amino acid metabolism	2.04e-103	60.755
1234	Msex2.13165	0.720427020656775	NA	NA	NA	NA	NA	ECHS1	enoyl-CoA hydratase	beta-Alanine metabolism	Metabolism of other amino acids	2.04e-103	60.755
1235	Msex2.13165	0.720427020656775	NA	NA	NA	NA	NA	ECHS1	enoyl-CoA hydratase	Biosynthesis of secondary metabolites	Global and overview maps	2.04e-103	60.755
1236	Msex2.13165	0.720427020656775	NA	NA	NA	NA	NA	ECHS1	enoyl-CoA hydratase	Caprolactam degradation	Xenobiotics biodegradation and metabolism	2.04e-103	60.755
1237	Msex2.13165	0.720427020656775	NA	NA	NA	NA	NA	ECHS1	enoyl-CoA hydratase	Carbon metabolism	Global and overview maps	2.04e-103	60.755
1238	Msex2.13165	0.720427020656775	NA	NA	NA	NA	NA	ECHS1	enoyl-CoA hydratase	Microbial metabolism in diverse environments	Global and overview maps	2.04e-103	60.755
1239	Msex2.13165	0.720427020656775	NA	NA	NA	NA	NA	ECHS1	enoyl-CoA hydratase	Tryptophan metabolism	Amino acid metabolism	2.04e-103	60.755
1240	Msex2.13165	0.720427020656775	NA	NA	NA	NA	NA	ECHS1	enoyl-CoA hydratase	Fatty acid elongation	Lipid metabolism	2.04e-103	60.755
1241	Msex2.13165	0.720427020656775	NA	NA	NA	NA	NA	ECHS1	enoyl-CoA hydratase	Fatty acid metabolism	Global and overview maps	2.04e-103	60.755
1242	Msex2.13165	0.720427020656775	NA	NA	NA	NA	NA	ECHS1	enoyl-CoA hydratase	Biosynthesis of antibiotics	Global and overview maps	2.04e-103	60.755
1243	Msex2.13266	2.28218629740156	NA	NA	NA	NA	NA	WHT	ATP-binding cassette, subfamily G (WHITE), eye pigment precursor transporter	None	None	1.06e-27	32.099
1244	Msex2.13294	NA	NA	NA	NA	NA	2.95731095126674	CYP6	cytochrome P450 family 6	None	None	3.37e-84	33.969
1245	Msex2.13295	NA	NA	NA	NA	NA	3.86543375786874	CYP6	cytochrome P450 family 6	None	None	4.18e-88	34.653
1246	Msex2.13305	NA	-2.62233021737115	NA	NA	NA	NA	TIM22	mitochondrial import inner membrane translocase subunit TIM22	None	None	7.53e-46	64.045
1247	Msex2.13312	2.29400929578118	NA	NA	NA	NA	NA	SLC25A16	solute carrier family 25 (mitochondrial carrier protein), member 16	None	None	1.14e-98	54.333
1248	Msex2.13359	NA	-1.53244953606772	NA	NA	NA	NA	KRAB	KRAB domain-containing zinc finger protein	Herpes simplex virus 1 infection	Infectious disease: viral	4.18e-33	41.969
1249	Msex2.13466	1.04882299634415	NA	NA	NA	NA	NA	SLC5A8_12	solute carrier family 5 (sodium-coupled monocarboxylate transporter), member 8/12	None	None	5.02e-55	30.631
1250	Msex2.13552	1.23777674710193	NA	NA	NA	NA	NA	CYP4	cytochrome P450 family 4	None	None	2.2e-35	41.558
1251	Msex2.13595	-1.22470041189714	NA	NA	NA	NA	NA	FASN	fatty acid synthase, animal type	Fatty acid biosynthesis	Lipid metabolism	9.71e-62	28.023
1252	Msex2.13595	-1.22470041189714	NA	NA	NA	NA	NA	FASN	fatty acid synthase, animal type	Insulin signaling pathway	Endocrine system	9.71e-62	28.023
1253	Msex2.13595	-1.22470041189714	NA	NA	NA	NA	NA	FASN	fatty acid synthase, animal type	Metabolic pathways	Global and overview maps	9.71e-62	28.023
1254	Msex2.13595	-1.22470041189714	NA	NA	NA	NA	NA	FASN	fatty acid synthase, animal type	Fatty acid metabolism	Global and overview maps	9.71e-62	28.023
1255	Msex2.13595	-1.22470041189714	NA	NA	NA	NA	NA	FASN	fatty acid synthase, animal type	AMPK signaling pathway	Signal transduction	9.71e-62	28.023
1256	Msex2.13721	-2.01348379311018	NA	NA	NA	NA	NA	TUBB	tubulin beta	Gap junction	Cellular community - eukaryotes	1.77e-94	90.972
1257	Msex2.13721	-2.01348379311018	NA	NA	NA	NA	NA	TUBB	tubulin beta	Phagosome	Transport and catabolism	1.77e-94	90.972
1258	Msex2.13721	-2.01348379311018	NA	NA	NA	NA	NA	TUBB	tubulin beta	Pathogenic Escherichia coli infection	Infectious disease: bacterial	1.77e-94	90.972
1259	Msex2.13721	-2.01348379311018	NA	NA	NA	NA	NA	TUBB	tubulin beta	Huntington disease	Neurodegenerative disease	1.77e-94	90.972
1260	Msex2.13732	NA	NA	NA	NA	NA	5.20848269001563	SLC46A1	MFS transporter, PCFT/HCP family, solute carrier family 46 (folate transporter), member 1	Mineral absorption	Digestive system	9.06e-13	25.439
1261	Msex2.13732	NA	NA	NA	NA	NA	5.20848269001563	SLC46A1	MFS transporter, PCFT/HCP family, solute carrier family 46 (folate transporter), member 1	Vitamin digestion and absorption	Digestive system	9.06e-13	25.439
1262	Msex2.13732	NA	NA	NA	NA	NA	5.20848269001563	SLC46A1	MFS transporter, PCFT/HCP family, solute carrier family 46 (folate transporter), member 1	Antifolate resistance	Drug resistance: antineoplastic	9.06e-13	25.439
1263	Msex2.13758	NA	-1.16369829511263	NA	NA	NA	NA	THOC2	THO complex subunit 2	Spliceosome	Transcription	0	45.462
1264	Msex2.13758	NA	-1.16369829511263	NA	NA	NA	NA	THOC2	THO complex subunit 2	RNA transport	Translation	0	45.462
1265	Msex2.13760	1.10643930805717	NA	NA	NA	NA	-1.77737084420332	GNBP1	gram-negative bacteria-binding protein 1	Toll and Imd signaling pathway	Immune system	0	60.288
1266	Msex2.13773	0.683398776448378	NA	NA	NA	NA	NA	RP-S21e	small subunit ribosomal protein S21e	Ribosome	Translation	1.91e-52	92.771
1267	Msex2.13917	NA	NA	NA	NA	3.40561657401077	5.97330313261279	HPGD	15-hydroxyprostaglandin dehydrogenase (NAD)	Transcriptional misregulation in cancer	Cancer: overview	1.08e-14	30.968
1268	Msex2.13937	0.885890186535353	NA	NA	NA	NA	NA	RP-L39e	large subunit ribosomal protein L39e	Ribosome	Translation	3.3e-22	82.353
1269	Msex2.13958	1.67259545785798	1.73467533141703	NA	NA	NA	NA	NPY2R	neuropeptide Y receptor type 2	Neuroactive ligand-receptor interaction	Signaling molecules and interaction	3.2e-56	34.125
1270	Msex2.13991	NA	NA	NA	NA	NA	-2.01068247443975	PNLIPRP2	pancreatic lipase-related protein 2	Pancreatic secretion	Digestive system	3.78e-37	33.969
1271	Msex2.13991	NA	NA	NA	NA	NA	-2.01068247443975	PNLIPRP2	pancreatic lipase-related protein 2	Fat digestion and absorption	Digestive system	3.78e-37	33.969
1272	Msex2.13991	NA	NA	NA	NA	NA	-2.01068247443975	PNLIPRP2	pancreatic lipase-related protein 2	Glycerolipid metabolism	Lipid metabolism	3.78e-37	33.969
1273	Msex2.13991	NA	NA	NA	NA	NA	-2.01068247443975	PNLIPRP2	pancreatic lipase-related protein 2	Metabolic pathways	Global and overview maps	3.78e-37	33.969
1274	Msex2.14036	2.02145565651271	1.56882862561908	NA	NA	NA	NA	XDH	xanthine dehydrogenase/oxidase	Caffeine metabolism	Biosynthesis of other secondary metabolites	3.88e-131	28.168
1275	Msex2.14036	2.02145565651271	1.56882862561908	NA	NA	NA	NA	XDH	xanthine dehydrogenase/oxidase	Microbial metabolism in diverse environments	Global and overview maps	3.88e-131	28.168
1276	Msex2.14036	2.02145565651271	1.56882862561908	NA	NA	NA	NA	XDH	xanthine dehydrogenase/oxidase	Biosynthesis of secondary metabolites	Global and overview maps	3.88e-131	28.168
1277	Msex2.14036	2.02145565651271	1.56882862561908	NA	NA	NA	NA	XDH	xanthine dehydrogenase/oxidase	Metabolic pathways	Global and overview maps	3.88e-131	28.168
1278	Msex2.14036	2.02145565651271	1.56882862561908	NA	NA	NA	NA	XDH	xanthine dehydrogenase/oxidase	Peroxisome	Transport and catabolism	3.88e-131	28.168
1279	Msex2.14036	2.02145565651271	1.56882862561908	NA	NA	NA	NA	XDH	xanthine dehydrogenase/oxidase	Drug metabolism - other enzymes	Xenobiotics biodegradation and metabolism	3.88e-131	28.168
1280	Msex2.14036	2.02145565651271	1.56882862561908	NA	NA	NA	NA	XDH	xanthine dehydrogenase/oxidase	Purine metabolism	Nucleotide metabolism	3.88e-131	28.168
1281	Msex2.14037	1.37547291651506	1.78569969658882	NA	NA	NA	NA	XDH	xanthine dehydrogenase/oxidase	Biosynthesis of secondary metabolites	Global and overview maps	2.32e-16	37.879
1282	Msex2.14037	1.37547291651506	1.78569969658882	NA	NA	NA	NA	XDH	xanthine dehydrogenase/oxidase	Drug metabolism - other enzymes	Xenobiotics biodegradation and metabolism	2.32e-16	37.879
1283	Msex2.14037	1.37547291651506	1.78569969658882	NA	NA	NA	NA	XDH	xanthine dehydrogenase/oxidase	Caffeine metabolism	Biosynthesis of other secondary metabolites	2.32e-16	37.879
1284	Msex2.14037	1.37547291651506	1.78569969658882	NA	NA	NA	NA	XDH	xanthine dehydrogenase/oxidase	Purine metabolism	Nucleotide metabolism	2.32e-16	37.879
1285	Msex2.14037	1.37547291651506	1.78569969658882	NA	NA	NA	NA	XDH	xanthine dehydrogenase/oxidase	Peroxisome	Transport and catabolism	2.32e-16	37.879
1286	Msex2.14037	1.37547291651506	1.78569969658882	NA	NA	NA	NA	XDH	xanthine dehydrogenase/oxidase	Metabolic pathways	Global and overview maps	2.32e-16	37.879
1287	Msex2.14037	1.37547291651506	1.78569969658882	NA	NA	NA	NA	XDH	xanthine dehydrogenase/oxidase	Microbial metabolism in diverse environments	Global and overview maps	2.32e-16	37.879
1288	Msex2.14247	-1.93480200094509	NA	NA	NA	NA	NA	HD	huntingtin	Huntington disease	Neurodegenerative disease	5.86e-58	27.431
1289	Msex2.14283	4.0809983421301	2.4139809994127	NA	NA	NA	NA	CHS1	chitin synthase	Metabolic pathways	Global and overview maps	2.26e-162	47.213
1290	Msex2.14283	4.0809983421301	2.4139809994127	NA	NA	NA	NA	CHS1	chitin synthase	Amino sugar and nucleotide sugar metabolism	Carbohydrate metabolism	2.26e-162	47.213
1291	Msex2.14317	0.609241241843685	NA	NA	NA	NA	NA	CAPNN	calpain, invertebrate	None	None	5.24e-112	60.256
1292	Msex2.14325	NA	-1.09239664434705	NA	NA	NA	NA	CCT2	T-complex protein 1 subunit beta	None	None	0	72.71
1293	Msex2.14366	0.920157753320088	NA	NA	NA	NA	NA	COX6C	cytochrome c oxidase subunit 6c	Alzheimer disease	Neurodegenerative disease	4.97e-15	48.052
1294	Msex2.14366	0.920157753320088	NA	NA	NA	NA	NA	COX6C	cytochrome c oxidase subunit 6c	Parkinson disease	Neurodegenerative disease	4.97e-15	48.052
1295	Msex2.14366	0.920157753320088	NA	NA	NA	NA	NA	COX6C	cytochrome c oxidase subunit 6c	Thermogenesis	Environmental adaptation	4.97e-15	48.052
1296	Msex2.14366	0.920157753320088	NA	NA	NA	NA	NA	COX6C	cytochrome c oxidase subunit 6c	Non-alcoholic fatty liver disease (NAFLD)	Endocrine and metabolic disease	4.97e-15	48.052
1297	Msex2.14366	0.920157753320088	NA	NA	NA	NA	NA	COX6C	cytochrome c oxidase subunit 6c	Oxidative phosphorylation	Energy metabolism	4.97e-15	48.052
1298	Msex2.14366	0.920157753320088	NA	NA	NA	NA	NA	COX6C	cytochrome c oxidase subunit 6c	Cardiac muscle contraction	Circulatory system	4.97e-15	48.052
1299	Msex2.14366	0.920157753320088	NA	NA	NA	NA	NA	COX6C	cytochrome c oxidase subunit 6c	Metabolic pathways	Global and overview maps	4.97e-15	48.052
1300	Msex2.14366	0.920157753320088	NA	NA	NA	NA	NA	COX6C	cytochrome c oxidase subunit 6c	Huntington disease	Neurodegenerative disease	4.97e-15	48.052
1301	Msex2.14413	1.5544940179985	1.13377881954231	NA	NA	NA	NA	RPGR	X-linked retinitis pigmentosa GTPase regulator	None	None	9.54e-40	48.81
1302	Msex2.14414	NA	-1.84986486692313	NA	NA	NA	NA	RRP43	exosome complex component RRP43	RNA degradation	Folding, sorting and degradation	5.62e-80	43.571
1303	Msex2.14830	-2.72535934115712	-2.65366606310211	NA	NA	NA	NA	K07497	putative transposase	None	None	2.7e-81	30.653
1304	Msex2.14875	0.614722670816948	NA	NA	NA	NA	NA	RP-S28e	small subunit ribosomal protein S28e	Ribosome	Translation	1.5e-26	86.792
1305	Msex2.15047	1.09960402255067	0.67630251813163	NA	NA	NA	NA	ALDO	fructose-bisphosphate aldolase, class I	Glycolysis / Gluconeogenesis	Carbohydrate metabolism	1.3e-52	81.081
1306	Msex2.15047	1.09960402255067	0.67630251813163	NA	NA	NA	NA	ALDO	fructose-bisphosphate aldolase, class I	Metabolic pathways	Global and overview maps	1.3e-52	81.081
1307	Msex2.15047	1.09960402255067	0.67630251813163	NA	NA	NA	NA	ALDO	fructose-bisphosphate aldolase, class I	Biosynthesis of secondary metabolites	Global and overview maps	1.3e-52	81.081
1308	Msex2.15047	1.09960402255067	0.67630251813163	NA	NA	NA	NA	ALDO	fructose-bisphosphate aldolase, class I	Carbon metabolism	Global and overview maps	1.3e-52	81.081
1309	Msex2.15047	1.09960402255067	0.67630251813163	NA	NA	NA	NA	ALDO	fructose-bisphosphate aldolase, class I	Microbial metabolism in diverse environments	Global and overview maps	1.3e-52	81.081
1310	Msex2.15047	1.09960402255067	0.67630251813163	NA	NA	NA	NA	ALDO	fructose-bisphosphate aldolase, class I	Fructose and mannose metabolism	Carbohydrate metabolism	1.3e-52	81.081
1311	Msex2.15047	1.09960402255067	0.67630251813163	NA	NA	NA	NA	ALDO	fructose-bisphosphate aldolase, class I	HIF-1 signaling pathway	Signal transduction	1.3e-52	81.081
1312	Msex2.15047	1.09960402255067	0.67630251813163	NA	NA	NA	NA	ALDO	fructose-bisphosphate aldolase, class I	Pentose phosphate pathway	Carbohydrate metabolism	1.3e-52	81.081
1313	Msex2.15047	1.09960402255067	0.67630251813163	NA	NA	NA	NA	ALDO	fructose-bisphosphate aldolase, class I	Methane metabolism	Energy metabolism	1.3e-52	81.081
1314	Msex2.15047	1.09960402255067	0.67630251813163	NA	NA	NA	NA	ALDO	fructose-bisphosphate aldolase, class I	Carbon fixation in photosynthetic organisms	Energy metabolism	1.3e-52	81.081
1315	Msex2.15047	1.09960402255067	0.67630251813163	NA	NA	NA	NA	ALDO	fructose-bisphosphate aldolase, class I	Biosynthesis of amino acids	Global and overview maps	1.3e-52	81.081
1316	Msex2.15047	1.09960402255067	0.67630251813163	NA	NA	NA	NA	ALDO	fructose-bisphosphate aldolase, class I	Biosynthesis of antibiotics	Global and overview maps	1.3e-52	81.081
1317	Msex2.15416	1.94484846524845	1.52311255713362	NA	NA	NA	NA	PLXNA	plexin A	Axon guidance	Development and regeneration	2.68e-32	36.681
1318	Msex2.15431	1.34544015146697	0.932343154101318	NA	NA	NA	NA	ALDO	fructose-bisphosphate aldolase, class I	Pentose phosphate pathway	Carbohydrate metabolism	4.9e-40	92.857
1319	Msex2.15431	1.34544015146697	0.932343154101318	NA	NA	NA	NA	ALDO	fructose-bisphosphate aldolase, class I	Glycolysis / Gluconeogenesis	Carbohydrate metabolism	4.9e-40	92.857
1320	Msex2.15431	1.34544015146697	0.932343154101318	NA	NA	NA	NA	ALDO	fructose-bisphosphate aldolase, class I	Biosynthesis of secondary metabolites	Global and overview maps	4.9e-40	92.857
1321	Msex2.15431	1.34544015146697	0.932343154101318	NA	NA	NA	NA	ALDO	fructose-bisphosphate aldolase, class I	HIF-1 signaling pathway	Signal transduction	4.9e-40	92.857
1322	Msex2.15431	1.34544015146697	0.932343154101318	NA	NA	NA	NA	ALDO	fructose-bisphosphate aldolase, class I	Fructose and mannose metabolism	Carbohydrate metabolism	4.9e-40	92.857
1323	Msex2.15431	1.34544015146697	0.932343154101318	NA	NA	NA	NA	ALDO	fructose-bisphosphate aldolase, class I	Biosynthesis of amino acids	Global and overview maps	4.9e-40	92.857
1324	Msex2.15431	1.34544015146697	0.932343154101318	NA	NA	NA	NA	ALDO	fructose-bisphosphate aldolase, class I	Methane metabolism	Energy metabolism	4.9e-40	92.857
1325	Msex2.15431	1.34544015146697	0.932343154101318	NA	NA	NA	NA	ALDO	fructose-bisphosphate aldolase, class I	Carbon fixation in photosynthetic organisms	Energy metabolism	4.9e-40	92.857
1326	Msex2.15431	1.34544015146697	0.932343154101318	NA	NA	NA	NA	ALDO	fructose-bisphosphate aldolase, class I	Metabolic pathways	Global and overview maps	4.9e-40	92.857
1327	Msex2.15431	1.34544015146697	0.932343154101318	NA	NA	NA	NA	ALDO	fructose-bisphosphate aldolase, class I	Biosynthesis of antibiotics	Global and overview maps	4.9e-40	92.857
1328	Msex2.15431	1.34544015146697	0.932343154101318	NA	NA	NA	NA	ALDO	fructose-bisphosphate aldolase, class I	Carbon metabolism	Global and overview maps	4.9e-40	92.857
1329	Msex2.15431	1.34544015146697	0.932343154101318	NA	NA	NA	NA	ALDO	fructose-bisphosphate aldolase, class I	Microbial metabolism in diverse environments	Global and overview maps	4.9e-40	92.857
1330	Msex2.15487	NA	2.47587384914102	NA	NA	NA	NA	CEC	cecropin	None	None	9.72e-05	51.724
1331	Msex2.15508	NA	1.69102122825837	NA	NA	NA	NA	GST	glutathione S-transferase	Metabolism of xenobiotics by cytochrome P450	Xenobiotics biodegradation and metabolism	1.2e-38	38.342
1332	Msex2.15508	NA	1.69102122825837	NA	NA	NA	NA	GST	glutathione S-transferase	Longevity regulating pathway - worm	Aging	1.2e-38	38.342
1333	Msex2.15508	NA	1.69102122825837	NA	NA	NA	NA	GST	glutathione S-transferase	Hepatocellular carcinoma	Cancer: specific types	1.2e-38	38.342
1334	Msex2.15508	NA	1.69102122825837	NA	NA	NA	NA	GST	glutathione S-transferase	Metabolic pathways	Global and overview maps	1.2e-38	38.342
1335	Msex2.15508	NA	1.69102122825837	NA	NA	NA	NA	GST	glutathione S-transferase	Pathways in cancer	Cancer: overview	1.2e-38	38.342
1336	Msex2.15508	NA	1.69102122825837	NA	NA	NA	NA	GST	glutathione S-transferase	Fluid shear stress and atherosclerosis	Cardiovascular disease	1.2e-38	38.342
1337	Msex2.15508	NA	1.69102122825837	NA	NA	NA	NA	GST	glutathione S-transferase	Chemical carcinogenesis	Cancer: overview	1.2e-38	38.342
1338	Msex2.15508	NA	1.69102122825837	NA	NA	NA	NA	GST	glutathione S-transferase	Drug metabolism - other enzymes	Xenobiotics biodegradation and metabolism	1.2e-38	38.342
1339	Msex2.15508	NA	1.69102122825837	NA	NA	NA	NA	GST	glutathione S-transferase	Drug metabolism - cytochrome P450	Xenobiotics biodegradation and metabolism	1.2e-38	38.342
1340	Msex2.15508	NA	1.69102122825837	NA	NA	NA	NA	GST	glutathione S-transferase	Platinum drug resistance	Drug resistance: antineoplastic	1.2e-38	38.342
1341	Msex2.15508	NA	1.69102122825837	NA	NA	NA	NA	GST	glutathione S-transferase	Glutathione metabolism	Metabolism of other amino acids	1.2e-38	38.342
1342	Msex2.15515	0.847326423185671	NA	NA	NA	NA	NA	HPGDS	prostaglandin-H2 D-isomerase / glutathione transferase	Metabolism of xenobiotics by cytochrome P450	Xenobiotics biodegradation and metabolism	2.39e-51	44.388
1343	Msex2.15515	0.847326423185671	NA	NA	NA	NA	NA	HPGDS	prostaglandin-H2 D-isomerase / glutathione transferase	Chemical carcinogenesis	Cancer: overview	2.39e-51	44.388
1344	Msex2.15515	0.847326423185671	NA	NA	NA	NA	NA	HPGDS	prostaglandin-H2 D-isomerase / glutathione transferase	Metabolic pathways	Global and overview maps	2.39e-51	44.388
1345	Msex2.15515	0.847326423185671	NA	NA	NA	NA	NA	HPGDS	prostaglandin-H2 D-isomerase / glutathione transferase	Drug metabolism - cytochrome P450	Xenobiotics biodegradation and metabolism	2.39e-51	44.388
1346	Msex2.15515	0.847326423185671	NA	NA	NA	NA	NA	HPGDS	prostaglandin-H2 D-isomerase / glutathione transferase	Arachidonic acid metabolism	Lipid metabolism	2.39e-51	44.388
1347	Msex2.15515	0.847326423185671	NA	NA	NA	NA	NA	HPGDS	prostaglandin-H2 D-isomerase / glutathione transferase	Glutathione metabolism	Metabolism of other amino acids	2.39e-51	44.388
1348	Msex2.15535	0.999637618843914	NA	NA	NA	NA	NA	HAYAN	serine protease Hayan	None	None	8.34e-42	33.071
